# Supplementary material for: A Post-Lockdown Assessment of Albendazole Treatment Coverage in Mass Drug Administration Campaigns Implemented Before and During COVID-19 Pandemic in Ekiti, Southwest Nigeria
Source: Int J Public Health. 2023 Feb 9;68:1605510. doi: 10.3389/ijph.2023.1605510 (PMC9948738; doi:10.3389/ijph.2023.1605510)
Supplement: Supplementary file 1 [file DataSheet4.xlsx]

## Sheet: F2019
SN	Area	Consent	Interviewer code	unique_id	Gender	Age	Is there any household member present?	OF_PZQ_2019	R_OF_PZQ_2019	SW_PZQ_2019	R_SW_PZQ_2019	OF_ALB_2019	R_OF_ALB_2019	SW_ALB_2019	R_SW_ALB_2019	LAT	LONG	Alt	Precision
1	1	Yes	OA	61O1S1.H30.P2	Male	12	Yes	Yes		Yes		Yes		Yes		7.49247	5.22879	385	4.933
2	1	Yes	AA	61O1S1.H30.P1	Male	12	Yes	Yes		Yes		Yes		Yes		7.49245	5.2288	385	4.916
3	1	Yes	AA	61O1S1.H32.P2	Female	14	Yes	No	Nobody came			No	Nobody came			7.49284	5.22887	361.4	4.759
4	1	Yes	AA	61O1S1.H12.P1	Female	10	Yes	Yes		Yes		Yes		Yes		7.4928	5.22874	378.9	4.15
5	1	Yes	AA	61O1S1.H4.P1	Male	8	Yes	No	Underage			No	Underage			7.49369	5.22856	378.5	4.98
6	1	Yes	AA	61O1S1.H8.P1	Female	11	Yes	Yes		Yes		No	Nobody came			7.49339	5.22853	375.9	4.7
7	1	Yes	OO	61O1S1.H1.P5	Female	8	Yes	Yes		Yes		Yes		Yes		7.48724	5.23034	0	2665
8	1	Yes	AB	61O1S10.H11.P1	Male	14	Yes	Yes		Yes		Yes		Yes		7.49157	5.23076	390.652	3.9
9	1	Yes	OO	61O1S10.H10.P2	Male	8	Yes	Yes		Yes		Yes		Yes		7.49169	5.23074	392.265	4.382
10	1	Yes	AB	61O1S10.H15.P1	Female	11	Yes	Yes		Yes		Yes		Yes		7.49172	5.23087	395.4	4.76
11	1	Yes	OO	61O1S10.H10.P1	Male	10	Yes	No	Rejected			No	Rejected			7.49174	5.23078	395.4	4.8
12	1	Yes	OO	61O1S10.H15.P2	Male	8	Yes	No	Absent			No	Absent			7.4916	5.23072	395.4	4.407
13	1	Yes	OR	61O1S11.H19.P2	Female	12	Yes	Don't know				Don't know				7.49167	5.23218	374.6	13.015
14	1	Yes	FT	61O1S11.H19.P1	Female	14	Yes	No	Nobody came			No	Nobody came			7.49156	5.23233	383	16.231
15	1	Yes	FT	61O1S11.H12.P1	Female	13	Yes	Yes		Yes		Yes		Yes		7.49158	5.23231	383.85	15.053
16	1	Yes	FT	61O1S11.H6.P1	Male	14	Yes	No	Nobody came			Yes		Yes		7.49106	5.23169	392.126	16.687
17	1	Yes	OO	61O1S11.H14.P1	Male	9	Yes	Yes		Yes		Yes		Yes		7.49148	5.23236	370.4	4.705
18	1	Yes	AD	61O1S12.H1.P2	Female	10	Yes	No	Parent dissallowed			No	Parent dissallowed			7.49132	5.23117	353.5	7.566
19	1	Yes	AD	61O1S12.H4.P5	Female	12	Yes	Yes		Yes		Yes		Yes		7.49255	5.23138	387.5	4.99
20	1	Yes	AD	61O1S12.H4.P6	Female	14	Yes	Yes		Yes		Yes		Yes		7.49226	5.23152	387.2	4.8
21	1	Yes	AD	61O1S12.H37.P2	Female	12	Yes	Yes		Yes		No	Absent			7.4921	5.23193	364.9	4.933
22	1	Yes	AA	61O1S13.H13.P1	Male	9	Yes	Yes		Yes		Yes		Yes		7.49203	5.2306	389.6	4.857
23	1	Yes	OA	61O1S13.H13.P2	Male	13	Yes	Yes		Yes		Yes		Yes		7.49204	5.23063	389.7	4.683
24	1	Yes	OA	61O1S13.H13.P3	Female	12	Yes	Yes		Yes		Yes		Yes		7.49202	5.23056	388.6	4.866
25	1	Yes	AB	61O1S14.H7.P2	Female	9	Yes	No	Nobody came			No	Nobody came			7.49399	5.2308	372.6	4.877
26	1	Yes	AB	61O1S14.H1.P2	Male	11	Yes	Yes		Yes		Yes		Yes		7.49385	5.2304	395.4	6.38
27	1	Yes	AB	61O1S14.H1.P4	Female	8	Yes	Yes		Yes		Yes		Yes		7.49383	5.23043	395.4	4.985
28	1	Yes	AB	61O1S14.H5.P1	Female	13	Yes	No	Nobody came			No	Nobody came			7.49403	5.23019	334	4.86
29	1	Yes	OO	61O1S14.H2.P1	Female	10	Yes	Don't know				Don't know				7.49393	5.23104	402.383	3.9
30	1	Yes	OO	61O1S14.H7.P1	Male	12	Yes	No	Nobody came			No	Nobody came			7.49125	5.22781	391.414	2300
31	1	Yes	OO	61O1S14.H1.P1	Male	12	Yes	Yes		Yes		Yes		Yes		7.49386	5.23043	365.974	3.9
32	1	Yes	OO	61O1S14.H1.P3	Female	11	Yes	Yes		Yes		Yes		Yes		7.4941	5.23023	361.261	3.9
33	1	Yes	OR	61O1S15.H7.P1	Male	10	Yes	No	Nobody came			No	Nobody came			7.49445	5.23053	389.5	4.366
34	1	Yes	OR	61O1S15.H2.P1	Male	12	Yes	Yes		Yes		Yes		Yes		7.49464	5.23021	426.9	4.872
35	1	Yes	FT	61O1S15.H1.P1	Female	9	Yes	Yes		Yes		Yes		Yes		7.49474	5.23009	396	19.721
36	1	Yes	FT	61O1S15.H1.P3	Female	13	Yes	Yes		Yes		Yes		Yes		7.49487	5.22999	406.3	19.721
37	1	Yes	FT	61O1S15.H3.P1	Male	14	Yes	Yes		Yes		Yes		Yes		7.4948	5.23013	406.3	94.995
38	1	Yes	FT	61O1S15.H5.P1	Male	12	Yes	Yes		Yes		Yes		Yes		7.49479	5.23024	406.3	17.371
39	1	Yes	IH	61O1S16.H16.P1	Male	8	Yes	No	Nobody came			No	Nobody came			7.49529	5.23062	413.676	3.9
40	1	Yes	IH	61O1S16.H7.P1	Male	12	Yes	No	Nobody came			No	Nobody came			7.49519	5.23014	412.453	3.9
41	1	Yes	IH	61O1S16.H7.P2	Female	8	Yes	No	Nobody came			No	Nobody came			7.49517	5.23009	413.382	3.9
42	1	Yes	IH	61O1S16.H8.P1	Female	8	Yes	Don't know				Don't know				7.49511	5.23018	401.525	3.9
43	1	Yes	AA	61O1S17.H15.P1	Male	13	Yes	Yes		Yes		Yes		Yes		7.49285	5.23009	373.8	4.8
44	1	Yes	OA	61O1S17.H15.P2	Male	8	Yes	Yes		Yes		Yes		Yes		7.49284	5.23012	373.1	4.892
45	1	Yes	OA	61O1S17.H15.P3	Male	11	Yes	Yes		Yes		Yes		Yes		7.49284	5.23013	373.1	4.966
46	1	Yes	OA	61O1S17.H11.P2	Female	10	Yes	Yes		Yes		Yes		Yes		7.49283	5.23022	338	4.534
47	1	Yes	AA	61O1S17.H8.P1	Male	9	Yes	Yes		Yes		Yes		Yes		7.493	5.23073	350.6	4.75
48	1	Yes	OA	61O1S17.H8.P2	Female	8	Yes	Yes		Yes		Yes		Yes		7.49296	5.23075	350.6	4.971
49	1	Yes	AA	61O1S17.H10.P1	Female	10	Yes	No	Rejected			No	Rejected			7.49269	5.23072	355.2	4.683
50	1	Yes	OA	61O1S17.H10.P2	Female	10	Yes	No	Rejected			No	Rejected			7.49271	5.23069	355.1	4.7
51	1	Yes	OA	61O1S17.H10.P3	Female	8	Yes	No	Rejected			No	Rejected			7.49271	5.23069	354.6	4.35
52	1	Yes	AA	61O1S17.H7.P1	Male	10	Yes	No	Nobody came			No	Nobody came			7.49306	5.23069	360.9	4.554
53	1	Yes	AB	61O1S18.H2.P2	Female	9	Yes	No	Underage			No	Underage			7.49056	5.23286	343.9	4.94
54	1	Yes	AB	61O1S18.H11.P1	Female	10	Yes	Yes		Yes		Yes		Yes		7.4907	5.23302	367.5	4.98
55	1	Yes	AB	61O1S18.H14.P1	Female	11	Yes	Yes		No	Not enough information given	No	Nobody came			7.49051	5.23293	355.8	4.85
56	1	Yes	OO	61O1S18.H2.P1	Male	12	Yes	Yes		Yes		Yes		Yes		7.50163	5.23368	0	3000
57	1	Yes	OO	61O1S18.H14.P2	Male	10	Yes	No	I don't know			No	I don't know			7.4935	5.23695	0	2500
58	1	Yes	OA	61O1S19.H2.P2	Male	9	Yes	Yes		Yes		Yes		Yes		7.49183	5.23071	380.1	4.971
59	1	Yes	OA	61O1S19.H2.P3	Male	10	Yes	Yes		Yes		Yes		Yes		7.49182	5.23069	380.1	4.716
60	1	Yes	OO	61O1S2.H21.P1	Male	9	Yes	Yes		Yes		Yes		Yes		7.48617	5.23009	390.905	2300
61	1	Yes	OO	61O1S2.H21.P2	Male	13	Yes	Yes		Yes		Yes		Yes		7.49096	5.22921	389.932	3.9
62	1	Yes	OO	61O1S2.H21.P3	Male	13	Yes	Yes		Yes		Yes		Don't know		7.49108	5.22918	388.878	3.9
63	1	Yes	OO	61O1S2.H7.P1	Female	11	Yes	Yes		Yes		Yes		Yes		7.48718	5.23042	391.525	2600
64	1	Yes	OO	61O1S2.H7.P2	Female	9	Yes	Yes		Yes		Yes		Yes		7.49059	5.22683	391.525	2000
65	1	Yes	AB	61O1S2.H10.P2	Female	10	Yes	Yes		Yes		Yes		Yes		7.48718	5.23042	391.525	2600
66	1	Yes	AB	61O1S2.H10.P1	Male	10	Yes	Yes		Yes		Yes		Yes		7.49141	5.22883	418.412	4.535
67	1	Yes	AB	61O1S2.H15.P1	Female	12	Yes	Yes		Yes		Yes		Yes		7.48923	5.22748	418.412	2100
68	1	Yes	OO	61O1S2.H5.P1	Male	8	Yes	No	Didn't hear about MDA			No	Nobody came			7.49116	5.22945	361.551	31.857
69	1	Yes	OA	61O1S21.H1.P1	Female	10	Yes	No	Nobody came			No	Nobody came			7.49473	5.23225	379.5	4.655
70	1	Yes	OA	61O1S21.H1.P2	Male	13	Yes	Yes		Yes		Yes		Yes		7.49477	5.23231	378.7	4.872
71	1	Yes	AA	61O1S21.H2.P1	Female	14	Yes	No	Rejected			No	Rejected			7.49469	5.23232	380.7	4.9
72	1	Yes	AA	61O1S21.H3.P2	Female	8	Yes	No	Not allowed in school			No	Not allowed in school			7.49443	5.23282	388.8	3.937
73	1	Yes	OA	61O1S21.H8.P1	Male	14	Yes	Yes		Yes		No	Nobody came			7.4942	5.23277	387	4.983
74	1	Yes	OA	61O1S21.H8.P4	Male	12	Yes	No	Nobody came			No	Nobody came			7.49399	5.23273	412	3.9
75	1	Yes	AA	61O1S21.H11.P1	Male	14	Yes	No	Nobody came			No	Nobody came			7.49415	5.23229	391.7	3.9
76	1	Yes	OA	61O1S21.H11.P2	Female	9	Yes	Yes		Yes		Yes		Yes		7.49419	5.23228	391.8	4.26
77	1	Yes	AA	61O1S21.H8.P2	Male	8	Yes	Yes		Yes		No	Nobody came			7.49426	5.23288	387	4.933
78	1	Yes	OA	61O1S21.H10.P1	Female	13	Yes	No	Rejected			No	Rejected			7.49401	5.23258	368.6	4.66
79	1	Yes	AA	61O1S21.H10.P3	Female	13	Yes	No	Relocated			No	Relocated			7.49404	5.23259	366.3	4.866
80	1	Yes	OO	61O1S22.H7.P2	Female	11	Yes	Yes		Yes		Yes		Yes		7.49125	5.22781	0	2300
81	1	Yes	OO	61O1S22.H8.P4	Male	14	Yes	No	Rejected			Yes		No	Fear of side effects	7.48923	5.22748	0	2100
82	1	Yes	OO	61O1S22.H8.P5	Male	12	Yes	No	Absent			No	Absent			7.49294	5.22781	0	1100
83	1	Yes	OO	61O1S22.H20.P1	Male	9	Yes	No	I don't know			No	I don't know			7.49002	5.22761	0	2300
84	1	Yes	AB	61O1S22.H1.P1	Female	9	Yes	No	Nobody came			No	Nobody came			7.49465	5.23186	375.1	5
85	1	Yes	AB	61O1S22.H1.P2	Male	11	Yes	No	Nobody came			No	Nobody came			7.49456	5.23173	405.9	3.9
86	1	Yes	AB	61O1S22.H8.P1	Female	12	Yes	No	Nobody came			No	Nobody came			7.49445	5.2318	403.1	4.914
87	1	Yes	OR	61O1S23.H1.P1	Female	11	Yes	Yes		Yes		Yes		Yes		7.49465	5.2312	404.4	4.907
88	1	Yes	FT	61O1S23.H6.P1	Female	12	Yes	Yes		Yes		Yes		Yes		7.4943	5.23163	407	26.038
89	1	Yes	FT	61O1S23.H7.P1	Male	12	Yes	Yes		Yes		Yes		Yes		7.49424	5.23172	406.363	25.789
90	1	Yes	FT	61O1S23.H10.P2	Female	8	Yes	Yes		Yes		Yes		Yes		7.49441	5.23132	395.978	15.675
91	1	Yes	FT	61O1S23.H13.P1	Male	12	Yes	Yes		Yes		Yes		Yes		7.49412	5.23167	395.581	20.479
92	1	Yes	FT	61O1S23.H15.P2	Male	14	Yes	Yes		Yes		Yes		Yes		7.49409	5.23141	381.811	31.98
93	1	Yes	FT	61O1S23.H17.P1	Female	13	Yes	Yes		Yes		Yes		Yes		7.49399	5.23149	377	30.192
94	1	Yes	FT	61O1S23.H18.P1	Male	14	Yes	Yes		Yes		Yes		Yes		7.49415	5.23137	367.477	25.789
95	1	Yes	FT	61O1S23.H20.P1	Male	14	Yes	Yes		Yes		Yes		Yes		7.494	5.23107	376.158	21.238
96	1	Yes	FT	61O1S23.H21.P2	Female	10	Yes	Yes		Yes		Yes		Yes		7.49445	5.23079	376.717	47.027
97	1	Yes	FT	61O1S23.H21.P3	Female	8	Yes	Yes		Yes		Yes		Yes		7.49417	5.23086	385.711	36.408
98	1	Yes	FT	61O1S23.H18.P3	Male	10	Yes	Yes		Yes		Yes		Yes		7.49407	5.23149	382.548	9.607
99	1	Yes	OR	61O1S24.H15.P1	Female	11	Yes	Yes		Yes		Yes		Yes		7.49396	5.23147	390.618	96
100	1	Yes	OA	61O1S25.H6.P2	Female	12	Yes	Yes		Yes		Yes		Yes		7.49322	5.23345	381.5	4.98
101	1	Yes	AA	61O1S25.H6.P3	Female	9	Yes	No	Nobody came			No	Nobody came			7.49321	5.23336	381.5	4.814
102	1	Yes	AA	61O1S25.H6.P4	Female	10	Yes	Yes		Yes		Yes		Yes		7.49309	5.23335	381.6	4.5
103	1	Yes	OA	61O1S25.H7.P1	Female	8	Yes	No	Rejected			No	Rejected			7.49317	5.23322	396	4.642
104	1	Yes	AA	61O1S25.H6.P1	Female	14	Yes	Yes		Yes		Yes		No	Parents disallowed	7.49324	5.23343	383	4.942
105	1	Yes	AA	61O1S25.H2.P1	Male	10	Yes	Don't know				Don't know				7.49207	5.23346	362	4.885
106	1	Yes	AA	61O1S25.H3.P1	Female	9	Yes	Yes		Yes		Don't know				7.49257	5.23314	343.7	4.68
107	1	Yes	OA	61O1S25.H5.P1	Female	8	Yes	No	Nobody came			No	Nobody came			7.49266	5.23327	375.7	4.44
108	1	Yes	OR	61O1S26.H23.P1	Male	12	Yes	Yes		Yes		Yes		Yes		7.49163	5.23176	383.4	4.695
109	1	Yes	OO	61O1S26.H15.P1	Female	10	Yes	No	Nobody came			No	Nobody came			7.48923	5.22748	0	2100
110	1	Yes	OO	61O1S26.H20.P1	Male	10	Yes	No	Nobody came			No	Nobody came			7.48923	5.22748	0	2100
111	1	Yes	AB	61O1S26.H8.P1	Male	13	Yes	Yes		Yes		Yes		Yes		7.49125	5.23288	374.6	4.766
112	1	Yes	FT	61O1S27.H2.P1	Male	13	Yes	Yes		Yes		Yes		Yes		7.49196	5.2329	374.6	16.687
113	1	Yes	FT	61O1S27.H4.P2	Female	14	Yes	Yes		Yes		Yes		Yes		7.49221	5.2331	377.489	21.238
114	1	Yes	FT	61O1S27.H4.P3	Male	9	Yes	Yes		Yes		Yes		Yes		7.49192	5.23304	377.647	27.306
115	1	Yes	FT	61O1S27.H8.P1	Female	12	Yes	Yes		Yes		Yes		Yes		7.49201	5.2333	374.6	23.766
116	1	Yes	FT	61O1S27.H8.P2	Female	9	Yes	Yes		Yes		Yes		Yes		7.49197	5.23338	374.6	45.992
117	1	Yes	FT	61O1S27.H1.P2	Female	14	Yes	Yes		Yes		Yes		Yes		7.49214	5.23343	374.6	23.513
118	1	Yes	FT	61O1S27.H10.P2	Female	10	Yes	Yes		Yes		Yes		Yes		7.49216	5.23221	358.271	21.996
119	1	Yes	FT	61O1S27.H10.P3	Male	13	Yes	Yes		Yes		Yes		Yes		7.49225	5.23213	363.181	32.615
120	1	Yes	AD	61O1S28.H6.P2	Male	11	Yes	Yes		Yes		Yes		Yes		7.49257	5.2336	373.1	4.9
121	1	Yes	AD	61O1S28.H6.P3	Female	13	Yes	Yes		Yes		Yes		Yes		7.49261	5.23349	373.1	4.86
122	1	Yes	AD	61O1S28.H8.P3	Female	9	Yes	No	Didn't hear about MDA			No	Didn't hear about MDA			7.49263	5.23378	366.6	4.966
123	1	Yes	AD	61O1S28.H8.P4	Male	10	Yes	No	Didn't hear about MDA			No	Didn't hear about MDA			7.49262	5.23378	367.6	4.816
124	1	Yes	AD	61O1S28.H14.P1	Female	11	Yes	Yes		Yes		Yes		Yes		7.49272	5.23376	367.3	4.84
125	1	Yes	AD	61O1S28.H18.P1	Female	11	Yes	No	Didn't hear about MDA			Yes		No	Didn't hear about MDA	7.49313	5.23384	385.4	4.8
126	1	Yes	IH	61O1S28.H7.P1	Female	8	Yes	Don't know				Don't know				7.49247	5.2337	392.057	1.452
127	1	Yes	IH	61O1S28.H9.P1	Female	13	Yes	Yes		Yes		Yes		Yes		7.49247	5.23398	364.822	2.87
128	1	Yes	IH	61O1S28.H8.P5	Male	12	Yes	Yes		Yes		Yes		Yes		7.49257	5.23377	398.376	1.512
129	1	Yes	AA	61O1S29.H1.P4	Male	11	Yes	No	Rejected			No	Rejected			7.4931	5.23228	362	4.482
130	1	Yes	OA	61O1S29.H1.P3	Female	12	Yes	No	Nobody came			No	Nobody came			7.4931	5.23224	362	4.866
131	1	Yes	AA	61O1S29.H1.P2	Female	13	Yes	No	Rejected			No	Rejected			7.4931	5.23218	362	4.833
132	1	Yes	OR	61O1S3.H13.P1	Female	9	Yes	Don't know				Yes		No	Nobody came	7.49071	5.22869	386	3.533
133	1	Yes	OR	61O1S3.H14.P1	Male	8	Yes	Yes		Yes		Yes		Yes		7.49072	5.22862	390.5	4.782
134	1	Yes	OR	61O1S3.H14.P1	Male	12	Yes	No	Didn't hear about MDA			No	Nobody came			7.4903	5.22865	367.8	4.675
135	1	Yes	OR	61O1S3.H22.P1	Female	10	Yes	Don't know				Don't know				7.48999	5.22864	382.3	4.652
136	1	Yes	FT	61O1S3.H10.P1	Female	9	Yes	No	Nobody came			No	Nobody came			7.49085	5.22893	392	45.889
137	1	Yes	FT	61O1S3.H12.P1	Female	8	Yes	Yes		Yes		Yes		No	Underage	7.49072	5.22866	386.026	77.152
138	1	Yes	FT	61O1S3.H6.P1	Female	10	Yes	No	Nobody came			Yes		Yes		7.49069	5.22882	354	22.755
139	1	Yes	FT	61O1S3.H21.P2	Female	10	Yes	Yes		Yes		Yes		Yes		7.48996	5.22863	372.486	15.17
140	1	Yes	FT	61O1S3.H12.P3	Male	9	Yes	No	Nobody came			Don't know				7.60874	5.20296	451	75.217
141	1	Yes	OO	61O1S30.H1.P1	Female	11	Yes	No	I don't know			No	Nobody came			7.49275	5.2322	407.379	1.172
142	1	Yes	OO	61O1S30.H2.P1	Female	8	Yes	No	I don't know			No	I don't know			7.4928	5.23211	402.902	3.9
143	1	Yes	OO	61O1S30.H6.P1	Male	13	Yes	Yes		Yes		No	I don't know			7.48923	5.22748	448.734	2100
144	1	Yes	OO	61O1S30.H6.P2	Female	11	Yes	Yes		Yes		No	Nobody came			7.48923	5.22748	448.734	2100
145	1	Yes	OO	61O1S30.H10.P2	Male	8	Yes	Yes		Yes		No	I don't know			7.4899	5.22814	0	2200
146	1	Yes	OO	61O1S30.H14.P1	Male	8	Yes	No	I don't know			No	I don't know			7.48925	5.22749	0	2300
147	1	Yes	OO	61O1S30.H21.P1	Male	12	Yes	Yes		Yes		Yes		Yes		7.48957	5.22781	0	2300
148	1	Yes	OO	61O1S30.H21.P2	Female	8	Yes	Yes		Yes		Yes		Yes		7.4951	5.24478	0	2900
149	1	Yes	OO	61O1S30.H23.P1	Male	10	Yes	Yes		Yes		Don't know				7.49125	5.22781	0	2300
150	1	Yes	OO	61O1S30.H23.P3	Male	14	Yes	No	Rejected			No	I don't know			7.49125	5.22781	0	2300
151	1	Yes	OO	61O1S30.H24.P1	Female	10	Yes	No	I don't know			No	I don't know			7.49125	5.22781	0	2300
152	1	Yes	OO	61O1S30.H27.P2	Male	12	Yes	Yes		Yes		Yes		Yes		7.48956	5.22846	0	3100
153	1	Yes	AB	61O1S30.H1.P2	Female	11	Yes	No	Nobody came			No	I don't know			7.49268	5.23207	365.8	4.679
154	1	Yes	AB	61O1S30.H3.P1	Female	11	Yes	No	Nobody came			No	Nobody came			7.49269	5.23205	366.1	4.772
155	1	Yes	AB	61O1S30.H10.P3	Female	10	Yes	Yes		Yes		Yes		Yes		7.49209	5.23206	374.6	4.275
156	1	Yes	AB	61O1S30.H22.P1	Male	8	Yes	Yes		No	Mother was against it	No	Parent dissallowed			7.49243	5.23138	374.6	4.04
157	1	Yes	AB	61O1S30.H22.P2	Male	12	Yes	Yes		No	Mother was against it	Yes		No	Parents disallowed	7.49244	5.23136	374.6	4.283
158	1	Yes	AB	61O1S30.H23.P2	Male	11	Yes	Yes		Yes		Yes		Yes		7.49255	5.23127	386.3	4.866
159	1	Yes	AB	61O1S30.H25.P1	Male	9	Yes	No	Nobody came			No	Nobody came			7.49201	5.23119	360.3	4.784
160	1	Yes	AB	61O1S30.H27.P1	Female	8	Yes	Don't know				Don't know				7.492	5.2315	379.5	4.98
161	1	Yes	AB	61O1S30.H36.P1	Male	8	Yes	No	I don't know			No	I don't know			7.4921	5.23178	380.1	4.92
162	1	Yes	OR	61O1S31.H1.P2	Male	10	Yes	Yes		Yes		Yes		Yes		7.49369	5.23225	408.4	3.833
163	1	Yes	OR	61O1S31.H14.P1	Male	11	Yes	No	Absent			No	Absent			7.49328	5.23281	420.6	4.2
164	1	Yes	OR	61O1S31.H14.P3	Male	12	Yes	No	Sick			No	Sick			7.49329	5.23281	417.6	3.533
165	1	Yes	FT	61O1S31.H14.P2	Male	9	Yes	Yes		Yes		Yes		Yes		7.49334	5.23281	408.484	36.714
166	1	Yes	FT	61O1S31.H14.P4	Male	14	Yes	Yes		Yes		Yes		Yes		7.49321	5.23277	405.745	31.699
167	1	Yes	FT	61O1S31.H15.P1	Male	12	Yes	No	Absent			No	Absent			7.49326	5.233	408.552	22.755
168	1	Yes	FT	61O1S31.H21.P1	Female	13	Yes	Yes		Yes		Yes		Yes		7.4929	5.2335	403.795	63.714
169	1	Yes	AD	61O1S31.H2.P1	Female	14	Yes	No	Nobody came			No	Nobody came			7.4941	5.23186	421.6	4.966
170	1	Yes	AD	61O1S32.H7.P1	Male	14	Yes	Yes		Yes		Yes		Yes		7.49389	5.23191	380.6	4.8
171	1	Yes	AD	61O1S32.H7.P2	Male	12	Yes	Yes		Yes		Yes		Yes		7.49388	5.23188	380.4	4.75
172	1	Yes	AD	61O1S32.H7.P3	Female	9	Yes	Yes		Yes		Yes		Yes		7.49385	5.23186	380.1	4.6
173	1	Yes	AD	61O1S32.H8.P1	Female	9	Yes	No	Rejected			No	Rejected			7.49376	5.23181	382.5	4.78
174	1	Yes	AD	61O1S32.H18.P1	Male	8	Yes	No	Didn't hear about MDA			No	Didn't hear about MDA			7.49339	5.23173	383.4	3.9
175	1	Yes	AD	61O1S32.H22.P5	Male	9	Yes	No	Didn't hear about MDA			No	Didn't hear about MDA			7.49292	5.23152	379	4.98
176	1	Yes	Ad	61O1S32.H28.P2	Male	12	Yes	Yes		Yes		Yes		Yes		7.4929	5.23216	388.5	4.94
177	1	Yes	AD	61O1S32.H30.P1	Female	11	Yes	Yes		Yes		Yes		Yes		7.49285	5.23216	387.4	4.816
178	1	Yes	AD	61O1S32.H31.P2	Male	12	Yes	Yes		Yes		Yes		Yes		7.49313	5.23215	383.4	4.45
179	1	Yes	AD	61O1S32.H35.P1	Female	12	Yes	No	Didn't hear about MDA			No	Didn't hear about MDA			7.49355	5.23226	382.9	5
180	1	Yes	AD	61O1S32.H35.P2	Female	9	Yes	No	Didn't hear about MDA			No	Didn't hear about MDA			7.49356	5.23228	382.9	4.98
181	1	Yes	IH	61O1S32.H5.P1	Male	10	Yes	Yes		Yes		Yes		Yes		7.49376	5.2319	395.32	2.271
182	1	Yes	IH	61O1S32.H6.P1	Male	11	Yes	Yes		Yes		Yes		Yes		7.49382	5.23181	390.733	1.915
183	1	Yes	IH	61O1S32.H5.P3	Female	13	Yes	Yes		Yes		Yes		Yes		7.49373	5.23207	405.085	1.325
184	1	Yes	IH	61O1S32.H3.P1	Female	10	Yes	Yes		Yes		Yes		Yes		7.49399	5.23192	422.994	1.307
185	1	Yes	IH	61O1S32.H8.P2	Male	14	Yes	Yes		Yes		Yes		Yes		7.49387	5.23189	384.987	2.357
186	1	Yes	IH	61O1S32.H27.P1	Male	11	Yes	Don't know				Don't know				7.49274	5.23236	441.755	2.614
187	1	Yes	IH	61O1S32.H34.P1	Female	9	Yes	Don't know				Don't know				7.49363	5.23216	392.888	4.773
188	1	Yes	IH	61O1S32.H34.P2	Male	13	Yes	Don't know				Don't know				7.49349	5.23247	420.586	4.52
189	1	Yes	IH	61O1S32.H28.P1	Female	9	Yes	Yes		Yes		Yes		Yes		7.49284	5.23237	459.495	4.689
190	1	Yes	IH	61O1S32.H28.P3	Male	14	Yes	Yes		Yes		Yes		Yes		7.49271	5.23226	417.219	2.275
191	1	Yes	AD	61O1S32.H29.P1	Male	11	Yes	Yes		Yes		Yes		Yes		7.49279	5.23226	419.608	2.238
192	1	Yes	AD	61O1S32.H31.P1	Male	9	Yes	No	Sick			No	Sick			7.49314	5.23214	368.18	2.898
193	1	Yes	Jegede Precious	61O1S4.H3.P2	Female	8	Yes	No	Didn't hear about MDA			No	Didn't hear about MDA			7.48963	5.22989	364.2	4.166
194	1	Yes	AD	61O1S4.H3.P3	Female	11	Yes	No	Didn't hear about MDA			No	Didn't hear about MDA			7.48998	5.23004	361.1	4.5
195	1	Yes	AD	61O1S4.H3.P4	Male	11	Yes	No	Didn't hear about MDA			No	Didn't hear about MDA			7.49011	5.22931	357.8	3.9
196	1	Yes	AD	61O1S4.H3.P5	Female	13	Yes	No	Didn't hear about MDA			No	Didn't hear about MDA			7.48987	5.22874	356	4.633
197	1	Yes	AD	61O1S4.H5.P6	Male	8	Yes	Yes		Yes		Yes		Yes		7.48987	5.22883	341.2	4.697
198	1	Yes	OO	61O1S4.H9.P3	Female	14	Yes	Yes		Yes		Yes		Yes		7.50707	5.22915	0	2300
199	1	Yes	OA	61O1S5.H6.P4	Female	14	Yes	Yes		Yes		Yes		Yes		7.49189	5.22942	359.3	4.816
200	1	Yes	OA	61O1S5.H6.P3	Female	14	Yes	Yes		Yes		Yes		Yes		7.4919	5.22936	359	4.871
201	1	Yes	AA	61O1S5.H6.P2	Female	14	Yes	Yes		Yes		Yes		Yes		7.49196	5.22956	353.3	4.506
202	1	Yes	OA	61O1S5.H7.P1	Male	12	Yes	Yes		Yes		Yes		Yes		7.49196	5.22947	362.6	4.671
203	1	Yes	OO	61O1S6.H18.P1	Female	8	Yes	Yes		Yes		Yes		Yes		7.49121	5.22996	361.2	4.3
204	1	Yes	OO	61O1S6.H2.P1	Male	8	Yes	No	Underage			No	Nobody came			7.48957	5.22781	0	2300
205	1	Yes	AB	61O1S6.H16.P1	Female	8	Yes	Don't know				Don't know				7.50163	5.23368	418.412	3000
206	1	Yes	AB	61O1S6.H20.P1	Female	12	Yes	Yes		Yes		Yes		Yes		7.49141	5.22986	390.693	33.374
207	1	Yes	OO	61O1S6.H3.P1	Male	11	Yes	Don't know				Don't know				7.48923	5.22748	0	2100
208	1	Yes	OR	61O1S7.H3.P1	Female	9	Yes	Yes		Yes		Yes		Yes		7.49243	5.22941	377.3	4.941
209	1	Yes	OR	61O1S7.H6.P1	Female	13	Yes	Yes		Yes		Yes		Yes		7.49267	5.22949	382.3	4.85
210	1	Yes	OR	61O1S7.H6.P2	Female	14	Yes	Yes		Yes		Yes		Yes		7.49268	5.22952	383.6	4.4
211	1	Yes	OR	61O1S7.H8.P1	Female	12	Yes	Yes		Yes		Yes		Yes		7.49287	5.22946	386	3.764
212	1	Yes	OR	61O1S7.H8.P3	Female	9	Yes	Yes		Yes		Yes		Yes		7.49292	5.22936	383.1	4.5
213	1	Yes	OR	61O1S7.H20.P1	Male	8	Yes	Yes		Yes		Yes		Yes		7.49365	5.22923	388.1	4.973
214	1	Yes	OR	61O1S7.H21.P1	Female	8	Yes	Yes		Yes		Yes		Yes		7.49369	5.22924	398	5.35
215	1	Yes	FT	61O1S7.H1.P1	Male	9	Yes	Yes		Yes		Yes		Yes		7.4924	5.22935	388.908	4.993
216	1	Yes	FT	61O1S7.H2.P1	Female	14	Yes	Yes		Yes		Yes		Yes		7.49237	5.2293	388.744	37.419
217	1	Yes	FT	61O1S7.H5.P1	Female	12	Yes	Yes		Yes		Yes		Yes		7.49267	5.22953	375.985	6.068
218	1	Yes	FT	61O1S7.H5.P2	Female	14	Yes	Yes		Yes		Yes		Yes		7.49265	5.22953	371.727	15.928
219	1	Yes	FT	61O1S7.H7.P1	Male	10	Yes	Yes		Yes		Yes		Yes		7.4927	5.22943	372.381	18.204
220	1	Yes	AD	61O1S8.H1.P1	Female	11	Yes	No	Didn't hear about MDA			No	Didn't hear about MDA			7.49073	5.22993	358	4.44
221	1	Yes	OA	61O1S9.H11.P3	Female	9	Yes	No	Nobody came			No	Nobody came			7.49125	5.23073	384.7	4.181
222	1	Yes	AA	61O1S9.H3.P1	Female	9	Yes	Yes		Yes		No	Nobody came			7.49105	5.23061	362.8	4.466
223	1	Yes	OA	61O1S9.H11.P2	Female	9	Yes	Yes		Yes		Yes		Yes		7.49124	5.23074	364.7	4.733
224	1	Yes	AA	61O1S9.H11.P1	Female	13	Yes	Yes		Yes		Yes		Yes		7.49122	5.2308	364.6	4.885
225	1	Yes	OA	61O1S9.H13.P1	Female	8	Yes	Yes		Yes		Yes		Yes		7.49123	5.23037	369.4	4.833
226	2	Yes	OO	61O3S4.H9.P1	Female	14	Yes	Yes		Yes		Yes		Yes		7.50607	5.22944	0	1100
227	2	Yes	OO	61O3S4.H2.P3	Male	11	Yes	Yes		No	Rejected	Yes		No	Fear of side effects	7.50708	5.22911	0	2300
228	2	Yes	OO	61O3S4.H20.P1	Male	14	Yes	Yes		Yes		Yes		Yes		7.50695	5.22907	0	1100
229	2	Yes	OO	61O3S4.H18.P1	Male	11	Yes	No	Nobody came			No	Nobody came			7.50708	5.22911	0	2300
230	2	Yes	OO	61O3S4.H21.P1	Female	13	Yes	Yes		Yes		Yes		Yes		7.50708	5.22911	0	2300
231	2	Yes	OO	61O3S4.H21.P5	Male	12	Yes	Yes		Yes		Yes		Yes		7.51351	5.22716	0	2800
232	2	Yes	OO	61O3S4.H30.P2	Female	13	Yes	No	Nobody came			No	Nobody came			7.51351	5.22716	0	2800
233	2	Yes	OO	61O3S4.H21.P1	Female	14	Yes	Yes		Yes		Yes		Yes		7.50708	5.22911	0	2300
234	2	Yes	OO	61O3S13.H5.P1	Female	12	Yes	Yes		Yes		Yes		Yes		7.50708	5.22911	0	2300
235	2	Yes	OO	61O3S13.H7.P1	Male	14	Yes	Yes		Yes		Yes		Yes		7.50708	5.22911	0	2300
236	2	Yes	OR	61O3S5.H2.P1	Male	13	Yes	No	Nobody came			No	Nobody came			7.4993	5.22934	419.8	4.785
237	2	Yes	OR	61O3S5.H9.P1	Male	12	Yes	No	Nobody came			No	Nobody came			7.49943	5.22915	418.8	4.899
238	2	Yes	OR	61O3S5.H10.P1	Female	14	Yes	No	Nobody came			No	Nobody came			7.49939	5.22916	418.1	4.876
239	2	Yes	OR	61O3S5.H18.P1	Female	13	Yes	Yes		Yes		Yes		Yes		7.4997	5.22871	409.4	4.833
240	2	Yes	OR	61O3S6.H12.P2	Female	9	Yes	No	Nobody came			No	Nobody came			7.50011	5.22925	417.7	5
241	2	Yes	OR	61O3S18.H29.P1	Female	8	Yes	Yes		Yes		Yes		Yes		7.50272	5.22993	405.2	4.928
242	2	Yes	OR	61O3S18.H29.P2	Female	11	Yes	Yes		Yes		Yes		Yes		7.50274	5.22994	406.6	4.54
243	2	Yes	OR	61O3S18.H23.P1	Male	10	Yes	Yes		Yes		Yes		Yes		7.50261	5.23031	403.1	3.95
244	2	Yes	OR	61O3S18.H16.P1	Male	9	Yes	Yes		Yes		Yes		No	Forgot	7.50265	5.23041	410.3	4.907
245	2	Yes	OR	61O3S18.H17.P1	Male	8	Yes	Yes		Yes		Yes		Yes		7.50266	5.23037	410.4	4.495
246	2	Yes	OR	61O3S17.H3.P1	Male	11	Yes	Yes		Yes		Yes		Yes		7.50229	5.23008	397.6	4.643
247	2	Yes	OR	61O3S17.H3.P2	Female	13	Yes	No	Nobody came			No	Nobody came			7.50221	5.23011	397.8	4.94
248	2	Yes	OR	61O3S17.H5.P1	Female	10	Yes	No	Not a resident			No	Not a resident			7.50205	5.23013	433.1	4.928
249	2	Yes	OR	61O3S17.H5.P2	Male	8	Yes	No	Not a resident			No	Not a resident			7.50214	5.23019	433.1	4.77
250	2	Yes	OR	61O3S17.H8.P1	Male	9	Yes	No	Nobody came			No	Nobody came			7.50212	5.2304	398.9	4.407
251	2	Yes	AB	61O3S4.H9.P4	Male	10	Yes	Yes		Yes		Yes		Yes		7.50132	5.22806	394.3	4.43
252	2	Yes	AB	61O3S3.H11.P1	Female	12	Yes	Yes		Yes		Yes		Yes		7.50075	5.22887	391.7	4.966
253	2	Yes	AB	61O3S4.H17.P1	Female	9	Yes	No	Nobody came			No	Nobody came			7.50173	5.22821	380.5	4.983
254	2	Yes	AB	61O3S4.H17.P2	Male	13	Yes	No	Nobody came			No	Nobody came			7.50163	5.22824	380.3	4.98
255	2	Yes	AB	61O3S4.H21.P3	Female	8	Yes	No	Absent			No	Absent			7.50204	5.22809	383.1	3.9
256	2	Yes	AB	61O3S13.H1.P1	Female	10	Yes	No	Rejected			No	Rejected			7.50137	5.23011	384.1	4.94
257	2	Yes	AB	61O3S13.H10.P1	Female	9	Yes	Yes		Yes		Yes		Yes		7.50112	5.23054	378.5	4.677
258	2	Yes	AB	61O3S13.H10.P5	Male	11	Yes	Yes		Yes		No	Nobody came			7.50105	5.23061	379.9	4.68
259	2	Yes	AB	61O3S13.H5.P2	Male	8	Yes	Yes		Yes		Yes		Yes		7.50121	5.23082	392.8	4.8
260	2	Yes	OA	61O3S1.H11.P1	Female	13	Yes	No	Nobody came			No	Nobody came			7.50053	5.22783	400	4.44
261	2	Yes	OA	61O3S1.H11.P2	Female	10	Yes	No	Nobody came			No	Nobody came			7.50057	5.22775	397.9	4.483
262	2	Yes	AA	61O3S1.H2.P1	Female	12	Yes	Yes		Yes		Yes		Yes		7.49981	5.22778	363.8	4.928
263	2	Yes	AA	61O3S1.H2.P2	Female	12	Yes	Yes		Yes		Yes		Yes		7.49974	5.2279	365.9	5
264	2	Yes	OA	61O3S1.H6.P2	Male	9	Yes	No	Absent			No	Absent			7.50014	5.22815	400.9	4.6
265	2	Yes	AA	61O3S2.H5.P1	Female	11	Yes	No	Nobody came			No	Nobody came			7.49976	5.22831	380.9	4.7
266	2	Yes	AA	61O3S2.H5.P2	Male	14	Yes	No	Nobody came			No	Nobody came			7.49979	5.22834	380.8	4.52
267	2	Yes	AA	61O3S10.H12.P1	Female	11	Yes	No	Nobody came			No	Nobody came			7.49869	5.23094	389.8	4.46
268	2	Yes	AA	61O3S10.H4.P2	Male	13	Yes	No	Nobody came			No	Nobody came			7.49885	5.23069	439.6	4.342
269	2	Yes	OA	61O3S10.H5.P1	Female	10	Yes	Yes		Yes		No	Nobody came			7.49877	5.23041	388.1	4.683
270	2	Yes	AR	61O3S7.H5.P1	Female	14	Yes	Yes		Yes		Yes		Yes		7.5006	5.2294	385.3	5.016
271	2	Yes	AR	61O3S7.H6.P2	Male	14	Yes	No	Didn't hear about MDA			No	Didn't hear about MDA			7.50047	5.22937	398.9	4.766
272	2	Yes	AR	61O3S8.H2.P1	Male	10	Yes	Yes		Yes		Yes		Yes		7.50104	5.22894	413.6	4.871
273	2	Yes	AR	61O3S8.H8.P5	Male	10	Yes	Yes		Yes		Yes		Yes		7.50108	5.22908	414	4.916
274	2	Yes	AR	61O3S8.H4.P1	Male	12	Yes	No	Other			No	Rejected			7.50106	5.22904	414.1	5
275	2	Yes	AR	61O3S8.H6.P1	Female	13	Yes	Yes		Yes		Yes		Yes		7.50144	5.22905	419.5	4.971
276	2	Yes	AR	61O3S8.H6.P2	Female	8	Yes	No	Didn't hear about MDA			No	Didn't hear about MDA			7.50144	5.22904	419.2	4.762
277	2	Yes	AR	61O3S8.H6.P3	Male	9	Yes	No	Didn't hear about MDA			No	Didn't hear about MDA			7.50139	5.22923	418.7	4.86
278	2	Yes	AR	61O3S8.H6.P4	Female	13	Yes	No	Didn't hear about MDA			No	Didn't hear about MDA			7.50145	5.22912	418.9	4.9
279	2	Yes	AR	61O3S9.H3.P1	Male	9	Yes	No	Didn't hear about MDA			No	Didn't hear about MDA			7.50186	5.22964	410.4	4.98
280	2	Yes	AR	61O3S9.H5.P1	Male	9	Yes	No	Didn't hear about MDA			No	Didn't hear about MDA			7.50206	5.22968	401.5	4.993
281	2	Yes	AR	61O3S9.H5.P2	Female	11	Yes	No	Didn't hear about MDA			No	Didn't hear about MDA			7.50209	5.22963	401	4.68
282	2	Yes	AR	61O3S9.H8.P1	Male	11	Yes	Yes		Yes		Yes		Yes		7.50216	5.2295	400.9	4.84
283	2	Yes	AR	61O3S19.H13.P1	Female	13	Yes	No	Didn't hear about MDA			No	Didn't hear about MDA			7.49998	5.23141	401.6	4.489
284	2	Yes	AR	61O3S19.H10.P2	Male	11	Yes	No	Didn't hear about MDA			No	Didn't hear about MDA			7.50041	5.23132	402.1	4.58
285	2	Yes	AR	61O3S19.H5.P2	Male	12	Yes	Yes		Yes		Yes		Yes		7.50036	5.23168	401.3	4.607
286	2	Yes	AR	61O3S19.H5.P3	Male	14	Yes	Yes		Yes		Yes		Yes		7.50035	5.23169	401.4	4.41
287	2	Yes	AR	61O3S19.H5.P4	Male	9	Yes	No	Didn't hear about MDA			No	Didn't hear about MDA			7.50033	5.23173	401.4	4.657
288	2	Yes	AR	61O3S19.H6.P1	Female	12	Yes	Yes		Yes		Yes		Yes		7.50025	5.23179	402.2	4.9
289	2	Yes	AR	61O3S19.H6.P2	Female	10	Yes	Yes		Yes		Yes		Yes		7.50026	5.2318	402.2	4.774
290	2	Yes	FT	61O3S5.H13.P1	Male	13	Yes	Yes		Yes		Yes		Yes		7.49944	5.22909	404.639	25.789
291	2	Yes	FT	61O3S5.H13.P3	Male	9	Yes	Yes		Yes		Yes		Yes		7.49957	5.22902	405.755	39.008
292	2	Yes	FT	61O3S6.H22.P1	Male	8	Yes	No	Nobody came			No	Nobody came			7.49979	5.22932	401	18.204
293	2	Yes	FT	61O3S6.H21.P1	Male	12	Yes	Yes		Yes		Yes		Yes		7.49967	5.22932	424.803	23.513
294	2	Yes	FT	61O3S6.H26.P1	Female	8	Yes	Yes		Yes		Yes		Yes		7.50023	5.22968	418.628	12.515
295	2	Yes	FT	61O3S18.H2.P1	Female	13	Yes	Yes		Yes		Yes		Yes		7.50282	5.22989	405	16.687
296	2	Yes	FT	61O3S18.H2.P2	Female	8	Yes	No	Nobody came			No	Nobody came			7.50287	5.22988	407.201	25.789
297	2	Yes	FT	61O3S18.H3.P1	Female	8	Yes	No	Nobody came			No	Absent			7.50286	5.22987	408.657	42.476
298	2	Yes	FT	61O3S18.H4.P1	Female	8	Yes	Yes		Yes		Yes		Yes		7.50318	5.23005	408.538	28.823
299	2	Yes	FT	61O3S18.H5.P1	Female	12	Yes	Yes		Yes		Yes		Yes		7.50302	5.23006	409	19.215
300	2	Yes	FT	61O3S18.H5.P2	Male	10	Yes	Yes		Yes		Yes		Yes		7.50309	5.23002	408.791	27.306
301	2	Yes	AD	61O3S21.H7.P1	Female	12	Yes	Yes		Yes		Yes		Yes		7.49895	5.23173	399.5	4.866
302	2	Yes	AD	61O3S21.H7.P3	Male	8	Yes	No	Didn't hear about MDA			No	Didn't hear about MDA			7.49892	5.2317	397.6	4.3
303	2	Yes	AD	61O3S21.H7.P4	Female	10	Yes	Yes		Yes		Yes		Yes		7.49892	5.2318	397.4	4.8
304	2	Yes	AD	61O3S21.H4.P1	Female	12	Yes	No	Didn't hear about MDA			No	Nobody came			7.4989	5.23159	367.6	4.92
305	2	Yes	AD	61O3S21.H4.P3	Female	14	Yes	No	Didn't hear about MDA			No	Didn't hear about MDA			7.49876	5.23152	385	4.45
306	2	Yes	AD	61O3S21.H5.P1	Female	9	Yes	Yes		Yes		Yes		Yes		7.49859	5.23147	384.9	4.78
307	2	Yes	AD	61O3S21.H14.P1	Male	8	Yes	No	Didn't hear about MDA			No	Didn't hear about MDA			7.49885	5.23165	375.8	4.56
308	2	Yes	AD	61O3S21.H8.P1	Male	12	Yes	Yes		Yes		Yes		Yes		7.49904	5.23143	377.8	4.266
309	2	Yes	AD	61O3S21.H23.P1	Male	11	Yes	No	Didn't hear about MDA			No	Didn't hear about MDA			7.49909	5.23231	504.3	4.966
310	2	Yes	AD	61O3S21.H24.P1	Male	9	Yes	No	Didn't hear about MDA			No	Didn't hear about MDA			7.49905	5.23172	488.9	4.966
311	2	Yes	AR	61O3S21.H28.P1	Male	10	Yes	No	Didn't hear about MDA			No	Didn't hear about MDA			7.49961	5.23155	382	4.48
312	2	Yes	AD	61O3S29.H1.P1	Female	9	Yes	No	Didn't hear about MDA			No	Didn't hear about MDA			7.49952	5.23247	380.5	4.72
313	2	Yes	AD	61O3S21.H18.P2	Female	9	Yes	No	Didn't hear about MDA			No	Didn't hear about MDA			7.49911	5.23192	398.1	4.78
314	2	Yes	OO	61O3S14.H1.P1	Male	13	Yes	Yes		Yes		Yes		Yes		7.49932	5.22977	0	2700
315	2	Yes	OO	61O3S14.H2.P1	Male	8	Yes	Yes		Yes		Yes		Yes		7.51351	5.22716	0	2800
316	2	Yes	OO	61O3S14.H2.P1	Female	10	Yes	Yes		Yes		Yes		Yes		7.50708	5.22911	0	2300
317	2	Yes	OO	61O3S14.H2.P4	Male	14	Yes	Yes		Yes		Yes		Yes		7.50708	5.22911	0	2300
318	2	Yes	OO	61O3S15.H7.P1	Male	12	Yes	No	Nobody came			No	Nobody came			7.50708	5.22911	0	2300
319	2	Yes	OO	61O3S13.H3.P2	Male	12	Yes	No	Nobody came			No	Nobody came			7.50708	5.22911	0	2300
320	2	Yes	OO	61O3S33.H11.P1	Male	14	Yes	Yes		Yes		Yes		Yes		7.50708	5.22911	0	2300
321	2	Yes	OO	61O3S33.H12.P1	Female	13	Yes	Yes		Yes		Yes		Yes		7.50708	5.22911	0	2300
322	2	Yes	OO	61O3S33.H11.P2	Male	8	Yes	No	Nobody came			No	Nobody came			7.50708	5.22911	0	2300
323	2	Yes	OO	61O3S33.H13.P1	Male	8	Yes	No	Nobody came			No	Nobody came			7.50708	5.22911	0	2300
324	2	Yes	OO	61O3S33.H13.P2	Male	10	Yes	No	Nobody came			No	Nobody came			7.50708	5.22911	0	2300
325	2	Yes	OO	61O3S33.H13.P3	Female	13	Yes	No	Nobody came			No	Nobody came			7.51351	5.22716	0	2800
326	2	Yes	OO	61O3S32.H4.P3	Male	13	No	No	Nobody came			No	Nobody came			7.50066	5.23075	0	3500
327	2	Yes	OO	61O3S31.H1.P2	Female	10	Yes	Yes		Yes		Yes		Yes		7.50708	5.22911	0	2300
328	2	Yes	OO	61O3S32.H1.P1	Male	12	Yes	No	Nobody came			No	Nobody came			7.50708	5.22911	0	2300
329	2	Yes	OO	61O3S14.H15.P1	Male	10	Yes	No	Nobody came			No	Nobody came			7.50708	5.22911	0	2300
330	2	Yes	OO	61O3S14.H15.P2	Female	10	Yes	No	Nobody came			No	Nobody came			7.51351	5.22716	0	2800
331	2	Yes	OO	61O3S13.H2.P3	Male	14	Yes	Yes		Yes		Yes		Yes		7.50708	5.22911	0	2300
332	2	Yes	OO	61O3S13.H2.P4	Male	14	Yes	No	Nobody came			No	Nobody came			7.50708	5.22911	0	2300
333	2	Yes	OO	61O3S32.H16.P5	Female	10	Yes	No	Nobody came			No	Nobody came			7.49829	5.23107	0	1900
334	2	Yes	IH	61O3S21.H8.P1	Male	12	Yes	Yes		Yes		Yes		Yes		7.49887	5.23167	409.547	3.9
335	2	Yes	IH	61O3S21.H4.P2	Female	10	Yes	No	Didn't hear about MDA			No	Didn't hear about MDA			7.49874	5.23161	399.269	3.9
336	2	Yes	IH	61O3S21.H5.P2	Male	11	Yes	Yes		Yes		Yes		Yes		7.4986	5.23134	419.241	3.9
337	2	Yes	IH	61O3S20.H4.P1	Male	8	Yes	No	Didn't hear about MDA			No	Didn't hear about MDA			7.49978	5.23165	401.054	3.9
338	2	Yes	OR	61O3S25.H4.P1	Male	8	Yes	No	Underage			No	Underage			7.50189	5.23086	422.1	3.522
339	2	Yes	OR	61O3S25.H2.P2	Female	8	Yes	No	Underage			No	Underage			7.50146	5.23078	407.6	4.736
340	2	Yes	OR	61O3S25.H2.P3	Male	13	Yes	No	Nobody came			No	Nobody came			7.50154	5.23084	407.9	4.416
341	2	Yes	OR	61O3S25.H11.P1	Female	9	Yes	No	Didn't hear about MDA			No	Didn't hear about MDA			7.50131	5.23104	401.2	4.36
342	2	Yes	OR	61O3S25.H12.P1	Male	9	Yes	No	Nobody came			No	Nobody came			7.50169	5.23134	399.3	4.833
343	2	Yes	OR	61O3S27.H7.P1	Female	10	Yes	No	Nobody came			No	Nobody came			7.50146	5.23252	397	4.403
344	2	Yes	OR	61O3S27.H8.P1	Female	10	Yes	No	Nobody came			No	Nobody came			7.50147	5.23253	397.5	4.173
345	2	Yes	OR	61O3S26.H13.P1	Female	14	Yes	No	Nobody came			No	Nobody came			7.50084	5.23232	397.5	4.82
346	2	Yes	OR	61O3S26.H13.P2	Female	8	Yes	No	Nobody came			No	Nobody came			7.50081	5.23232	397.5	4.886
347	2	Yes	OR	61O3S26.H15.P1	Female	8	Yes	Yes		Yes		Yes		Yes		7.50084	5.2323	398.3	4.942
348	2	Yes	OR	61O3S26.H15.P2	Female	10	Yes	Yes		Yes		Yes		Yes		7.50084	5.23229	398.3	5
349	2	Yes	OR	61O3S26.H12.P1	Male	9	Yes	Don't know				Don't know				7.50087	5.23226	398.3	4.958
350	2	Yes	OR	61O3S26.H10.P1	Female	8	Yes	No	Underage			No	Underage			7.50117	5.23202	398.6	3.8
351	2	Yes	OR	61O3S26.H11.P1	Male	9	Yes	No	Nobody came			No	Nobody came			7.50144	5.23194	419.4	3.724
352	2	Yes	OR	61O3S26.H16.P1	Male	9	Yes	No	Nobody came			No	Nobody came			7.50146	5.23195	393.7	4.851
353	2	Yes	OR	61O3S26.H27.P1	Male	9	Yes	No	Nobody came			No	Nobody came			7.50141	5.23185	393.6	4.858
354	2	Yes	OR	61O3S26.H18.P2	Female	9	Yes	Yes		Yes		Yes		Yes		7.50134	5.23173	402.6	4.944
355	2	Yes	OR	61O3S26.H19.P1	Female	9	Yes	No	Nobody came			No	Nobody came			7.5015	5.2318	402	4.254
356	2	Yes	OR	61O3S26.H20.P1	Male	8	Yes	No	Nobody came			No	Nobody came			7.50141	5.23174	401.9	4.448
357	2	Yes	OR	61O3S26.H20.P2	Male	8	Yes	No	Nobody came			No	Nobody came			7.50141	5.23174	401.9	4.8
358	2	Yes	OR	61O3S26.H23.P1	Female	10	Yes	No	Nobody came			No	Nobody came			7.50142	5.23179	402.9	4.811
359	2	Yes	OR	61O3S26.H24.P1	Female	14	Yes	No	Nobody came			No	Nobody came			7.50142	5.2316	404.6	4.16
360	2	Yes	OR	61O3S26.H24.P2	Female	12	Yes	No	Nobody came			No	Nobody came			7.50142	5.23162	404.6	5
361	2	Yes	OR	61O3S26.H25.P1	Female	8	Yes	No	Nobody came			No	Nobody came			7.50142	5.23166	404.6	4.84
362	2	Yes	FT	61O3S16.H1.P1	Male	12	Yes	Yes		Yes		Yes		Yes		7.50219	5.2309	387.961	41.464
363	2	Yes	FT	61O3S16.H1.P2	Male	14	Yes	Yes		Yes		Yes		Yes		7.50205	5.23077	402.84	16.181
364	2	Yes	FT	61O3S16.H13.P1	Male	11	Yes	No	Nobody came			No	Nobody came			7.50132	5.23172	404.502	100
365	2	Yes	FT	61O3S16.H13.P2	Male	9	Yes	No	Nobody came			No	Nobody came			7.5019	5.2303	403.84	16.687
366	2	Yes	FT	61O3S16.H14.P1	Female	12	Yes	Yes		Yes		Yes		Yes		7.50205	5.23049	404.651	19.341
367	2	Yes	FT	61O3S16.H12.P1	Male	9	Yes	Yes		Yes		Yes		Yes		7.50213	5.23047	398	18.81
368	2	Yes	FT	61O3S16.H12.P2	Female	12	Yes	Yes		Yes		Yes		Yes		7.50195	5.23051	401.352	18.759
369	2	Yes	FT	61O3S16.H17.P1	Male	12	Yes	Yes		Yes		Yes		Yes		7.50212	5.23051	400.55	13.653
370	2	Yes	FT	61O3S16.H15.P1	Female	12	Yes	Yes		Yes		Yes		Yes		7.50217	5.23045	401.019	26.445
371	2	Yes	FT	61O3S16.H10.P1	Female	9	Yes	Yes		Yes		Yes		Yes		7.5021	5.23044	400.121	9.102
372	2	Yes	FT	61O3S16.H19.P1	Female	11	Yes	No	Nobody came			No	Nobody came			7.5017	5.22981	400.897	13.653
373	2	Yes	FT	61O3S16.H20.P2	Female	9	Yes	No	Parent disallowed			No	Parent disallowed			7.50178	5.22959	400.517	25.955
374	2	Yes	FT	61O3S16.H24.P1	Female	13	Yes	Yes		Yes		Yes		Yes		7.50135	5.22996	403	24.549
375	2	Yes	FT	61O3S16.H24.P2	Male	9	Yes	Yes		Yes		Yes		Yes		7.50139	5.22997	397	19.215
376	2	Yes	FT	61O3S16.H29.P1	Female	12	Yes	Yes		Yes		Yes		Yes		7.50142	5.23035	403.474	4.631
377	2	Yes	FT	61O3S16.H30.P1	Male	11	Yes	Yes		Yes		Yes		Yes		7.50134	5.23035	404.04	9.984
378	2	Yes	FT	61O3S16.H30.P2	Female	13	Yes	Yes		Yes		Yes		Yes		7.50146	5.23032	404.339	30.023
379	2	Yes	FT	61O3S16.H31.P1	Female	13	Yes	Yes		Yes		Yes		Yes		7.50156	5.2304	405.318	37.925
380	2	Yes	FT	61O3S16.H32.P1	Male	9	Yes	Yes		No	Not enough information given	No	Didn't hear about MDA			7.50133	5.2304	406.077	25.789
381	2	Yes	FT	61O3S26.H17.P1	Male	14	Yes	Yes		Yes		Yes		Yes		7.50098	5.23201	399	18.204
382	2	Yes	FT	61O3S26.H21.P1	Male	13	Yes	No	Nobody came			No	Nobody came			7.50107	5.23213	400.532	19.721
383	2	Yes	FT	61O3S26.H22.P1	Male	11	Yes	Yes		Yes		Yes		Yes		7.50085	5.23206	411	12.894
384	2	Yes	FT	61O3S26.H22.P2	Male	12	Yes	No	Nobody came			No	Nobody came			7.50088	5.23204	413.092	21.238
385	2	Yes	FT	61O3S26.H1.P3	Female	9	Yes	No	Absent			No	Absent			7.50108	5.23126	421.207	13.653
386	2	Yes	FT	61O3S26.H2.P1	Female	13	Yes	Yes		Yes		Yes		Yes		7.50201	5.23143	421.545	73.12
387	2	Yes	FT	61O3S26.H2.P2	Male	9	Yes	Yes		Yes		Yes		Yes		7.50122	5.23135	420.73	34.839
388	2	Yes	FT	61O3S26.H5.P1	Female	9	Yes	Yes		Yes		Yes		Yes		7.50108	5.23118	420.924	32.236
389	2	Yes	AB	61O3S14.H1.P2	Female	14	Yes	Yes		Yes		Yes		Yes		7.50104	5.2301	386	4.88
390	2	Yes	AB	61O3S13.H9.P1	Female	8	Yes	Yes		Yes		Yes		Yes		7.50108	5.23023	382.9	4.966
391	2	Yes	AB	61O3S14.H5.P1	Female	10	Yes	No	Nobody came			No	Nobody came			7.50085	5.23034	388.1	4.833
392	2	Yes	AB	61O3S14.H19.P1	Male	9	Yes	No	Nobody came			No	Nobody came			7.50063	5.23104	381.5	4.92
393	2	Yes	AB	61O3S13.H13.P1	Female	10	Yes	Yes		Yes		Yes		Yes		7.50084	5.23092	379.7	4.98
394	2	Yes	AB	61O3S13.H8.P1	Female	8	Yes	No	Nobody came			No	Nobody came			7.50104	5.23099	379.3	4.78
395	2	Yes	AB	61O3S13.H13.P2	Male	9	Yes	Yes		No	Fear of side effects	Yes		No	Fear of side effects	7.50141	5.22995	387.6	4.94
396	2	Yes	AB	61O3S33.H8.P2	Female	10	Yes	Yes		Yes		Yes		Yes		7.50149	5.23273	368	4.98
397	2	Yes	AB	61O3S33.H8.P3	Male	12	Yes	Yes		Yes		Yes		Yes		7.5015	5.23276	368.4	4.74
398	2	Yes	AB	61O3S33.H8.P4	Female	10	Yes	Yes		Yes		Yes		Yes		7.50153	5.23283	367.7	4.92
399	2	Yes	AB	61O3S33.H8.P5	Female	14	Yes	Yes		Yes		Yes		Yes		7.50149	5.23274	368.3	4.916
400	2	Yes	AB	61O3S33.H3.P1	Male	14	Yes	Yes		Yes		Yes		Yes		7.50106	5.23265	378.8	4.916
401	2	Yes	AB	61O3S33.H2.P1	Male	10	Yes	No	Nobody came			No	Nobody came			7.50085	5.23261	378.2	4.98
402	2	Yes	AB	61O3S32.H9.P1	Female	12	Yes	Yes		Yes		Yes		Yes		7.50058	5.23255	400.6	4.775
403	2	Yes	AB	61O3S32.H9.P2	Female	13	Yes	Yes		Yes		Yes		Yes		7.50059	5.23265	406.6	4.96
404	2	Yes	AB	61O3S33.H1.P2	Male	9	Yes	Yes		Yes		Yes		Yes		7.50071	5.23232	388.1	4.84
405	2	Yes	AB	61O3S31.H2.P1	Female	11	Yes	Yes		No	Fear of side effects	Yes		No	Fear of side effects	7.50055	5.23236	365.2	4.82
406	2	Yes	AB	61O3S31.H2.P2	Female	9	Yes	Yes		Yes		Yes		Yes		7.50058	5.23231	365.1	4.96
407	2	Yes	AB	61O3S31.H3.P1	Female	9	Yes	Yes		Yes		Yes		Yes		7.50081	5.2322	401.4	5
408	2	Yes	AB	61O3S31.H3.P2	Male	11	Yes	Yes		Yes		Yes		Yes		7.50085	5.23226	400.7	4.3
409	2	Yes	AB	61O3S31.H5.P1	Female	9	Yes	Yes		Yes		Yes		Yes		7.50035	5.23228	392.5	4.76
410	2	Yes	AB	61O3S31.H5.P2	Female	13	Yes	Yes		Yes		Yes		Yes		7.50035	5.23228	391.9	5
411	2	Yes	AB	61O3S31.H2.P4	Female	9	Yes	No	Nobody came			No	Nobody came			7.5004	5.23248	392.2	4.98
412	2	Yes	AB	61O3S31.H2.P5	Female	11	Yes	No	Nobody came			No	Nobody came			7.50046	5.23243	393.7	4.98
413	2	Yes	AB	61O3S31.H3.P3	Female	10	Yes	No	Nobody came			No	Nobody came			7.5007	5.23225	374.2	5
414	2	Yes	AB	61O3S13.H3.P1	Male	12	Yes	No	Nobody came			No	Nobody came			7.50115	5.23066	365.2	4.48
415	2	Yes	AB	61O3S13.H2.P1	Male	9	Yes	No	Nobody came			No	Nobody came			7.50143	5.23057	380.6	4.28
416	2	Yes	AB	61O3S32.H16.P3	Male	11	Yes	Yes		Yes		Yes		Yes		7.50058	5.23307	378	4.933
417	2	Yes	AB	61O3S33.H10.P1	Male	9	Yes	Yes		Yes		Yes		Yes		7.5015	5.2328	372.7	4.833
418	2	Yes	OA	61O3S11.H7.P3	Male	8	Yes	Don't know				Don't know				7.49961	5.23071	374.6	4.966
419	2	Yes	AA	61O3S12.H1.P1	Male	14	Yes	Yes		Yes		No	Nobody came			7.50018	5.23047	365.5	4.742
420	2	Yes	AA	61O3S12.H1.P2	Female	10	Yes	Yes		Yes		No	Nobody came			7.50002	5.23043	366.7	4.586
421	2	Yes	OA	61O3S23.H10.P2	Female	11	Yes	Yes		Yes		Yes		Yes		7.50068	5.23155	375.2	4.783
422	2	Yes	AA	61O3S22.H3.P1	Male	11	Yes	No	Nobody came			No	Nobody came			7.50072	5.23139	398.9	4.883
423	2	Yes	OA	61O3S22.H5.P1	Female	12	Yes	No	Nobody came			No	Nobody came			7.50104	5.23131	381.6	4.5
424	2	Yes	AA	61O3S23.H2.P1	Female	10	Yes	No	Nobody came			No	Nobody came			7.50085	5.23169	371.1	4.55
425	2	Yes	AA	61O3S23.H13.P1	Female	8	Yes	No	Nobody came			No	Nobody came			7.50048	5.23176	370.2	5
426	2	Yes	AA	61O3S24.H4.P1	Male	8	Yes	No	Nobody came			No	Nobody came			7.50071	5.2318	396	4.1
427	2	Yes	OA	61O3S24.H7.P2	Male	10	Yes	No	Nobody came			No	Nobody came			7.50071	5.2318	396	4.178
428	2	Yes	OA	61O3S24.H7.P3	Female	9	Yes	Yes		Yes		No	Nobody came			7.50071	5.23178	394.5	4.3
429	2	Yes	OO	61O3S4.H4.P1	Male	9	Yes	Yes		No	Parents disallowed	Yes		No	Parents disallowed	7.5070809 5.2291145 0.0 2299.999	7.50708	5.22911	0
430	2	Yes	OO	61O3S13.H10.P3	Female	12	Yes	Yes		Yes		No	Nobody came			7.5060733 5.2287882 0.0 1100.0	7.50607	5.22879	0
431	3	Yes	OR	61O2S23.H2.P1	Male	11	Yes	No	Nobody came			No	Nobody came			7.48169	5.22931	382.2	4.487
432	3	Yes	OR	61O2S23.H4.P1	Female	14	Yes	No	Nobody came			No	Nobody came			7.48164	5.22871	394.8	2.148
433	3	Yes	OR	61O2S23.H4.P2	Male	12	Yes	No	Nobody came			No	Nobody came			7.48163	5.22872	394.6	4
434	3	Yes	OR	61O2S24.H4.P1	Female	9	Yes	No	Nobody came			No	Nobody came			7.48206	5.22901	375.8	3.88
435	3	Yes	OR	61O2S24.H15.P1	Female	13	Yes	No	Nobody came			No	Nobody came			7.48204	5.22837	389.1	4.26
436	3	Yes	OR	61O2S23.H5.P1	Male	11	Yes	No	Nobody came			No	Nobody came			7.48185	5.22841	382.7	4.987
437	3	Yes	OR	61O2S25.H49.P1	Female	13	Yes	No	Nobody came			No	Nobody came			7.47814	5.22723	399.5	4.985
438	3	Yes	OR	61O2S25.H49.P2	Female	10	Yes	No	Nobody came			No	Nobody came			7.47813	5.2272	400.5	4.846
439	3	Yes	OR	61O2S25.H49.P3	Male	8	Yes	No	Underage			No	Underage			7.47814	5.22722	400.5	4.8
440	3	Yes	OR	61O2S25.H52.P1	Female	11	Yes	No	Nobody came			No	Nobody came			7.47797	5.22715	377.7	4.866
441	3	Yes	OO	61O2S14.H6.P2	Male	10	Yes	No	Nobody came			No	Nobody came			7.46806	5.22977	0	2100
442	3	Yes	OO	61O2S14.H25.P1	Male	10	Yes	Yes		Yes		Yes		Yes		7.46797	5.22977	0	2100
443	3	Yes	OO	61O2S14.H25.P2	Female	11	Yes	Yes		Yes		Yes		Yes		7.46797	5.22977	0	2100
444	3	Yes	OO	61O2S14.H8.P1	Male	10	Yes	No	Nobody came			No	Nobody came			7.46797	5.22977	0	2100
445	3	Yes	OO	61O2S14.H8.P2	Female	12	Yes	Yes		Yes		No	Nobody came			7.46865	5.22944	0	2200
446	3	Yes	OO	61O2S14.H8.P3	Male	14	Yes	Yes		Yes		Yes		Yes		7.46797	5.22977	0	2100
447	3	Yes	OO	61O2S14.H24.P1	Female	10	Yes	No	Nobody came			No	Nobody came			7.46865	5.22944	0	2200
448	3	Yes	OO	61O2S14.H10.P1	Female	10	Yes	No	Nobody came			No	Nobody came			7.46966	5.22977	0	2200
449	3	Yes	OO	61O2S14.H10.P3	Male	14	Yes	No	Nobody came			No	Nobody came			7.46865	5.22944	0	2200
450	3	Yes	OO	61O2S15.H1.P1	Male	12	Yes	Yes		Yes		Yes		Yes		7.46797	5.22977	0	2100
451	3	Yes	OO	61O2S15.H1.P2	Male	14	Yes	Yes		Yes		Yes		Yes		7.46797	5.22977	0	2100
452	3	Yes	OO	61O2S15.H8.P1	Female	10	Yes	No	Didn't hear about MDA			No	Didn't hear about MDA			7.48752	5.23009	0	2700
453	3	Yes	OO	61O2S14.H2.P2	Female	8	Yes	No	Nobody came			No	Nobody came			7.46865	5.22944	0	2200
454	3	Yes	OO	61O2S14.H20.P3	Male	14	Yes	Yes		Yes		Yes		Yes		7.46865	5.22944	0	2200
455	3	Yes	AD	61O2S34.H3.P1	Male	14	Yes	Yes		Yes		Yes		Yes		7.48305	5.2287	349.8	4.84
456	3	Yes	AD	61O2S35.H13.P2	Female	8	Yes	No	Didn't hear about MDA			No	Didn't hear about MDA			7.4835	5.22872	351.8	3.9
457	3	Yes	AD	61O2S35.H3.P1	Male	14	Yes	Yes		Yes		Yes		Yes		7.48351	5.22914	367.1	4.68
458	3	Yes	AD	61O2S35.H4.P1	Female	8	Yes	No	Didn't hear about MDA			No	Didn't hear about MDA			7.48355	5.2291	367.7	4.8
459	3	Yes	AD	61O2S35.H5.P1	Female	13	Yes	No	Didn't hear about MDA			No	Didn't hear about MDA			7.48352	5.22917	365.2	4.98
460	3	Yes	AD	61O2S34.H6.P2	Female	8	Yes	Yes		Yes		Yes		Yes		7.48353	5.2294	351.7	3.96
461	3	Yes	AD	61O2S34.H7.P1	Female	8	Yes	No	Didn't hear about MDA			No	Didn't hear about MDA			7.48383	5.22956	363.2	4.85
462	3	Yes	AD	61O2S34.H8.P2	Female	8	Yes	No	Didn't hear about MDA			No	Didn't hear about MDA			7.48386	5.22949	350.4	4.78
463	3	Yes	AD	61O2S34.H7.P2	Female	9	Yes	No	Didn't hear about MDA			No	Didn't hear about MDA			7.48384	5.22962	351.9	4.1
464	3	Yes	AD	61O2S36.H1.P1	Male	12	Yes	No	Didn't hear about MDA			No	Didn't hear about MDA			7.48467	5.22919	345.9	4.566
465	3	Yes	AD	61O2S36.H6.P1	Female	10	Yes	No	Didn't hear about MDA			No	Didn't hear about MDA			7.4845	5.22972	378.4	4.92
466	3	Yes	AD	61O2S36.H9.P1	Male	9	Yes	Yes		Yes		Yes		Yes		7.48446	5.22981	373.6	4.94
467	3	Yes	AD	61O2S37.H9.P1	Male	9	Yes	No	Didn't hear about MDA			No	Didn't hear about MDA			7.48285	5.22907	364.2	4.9
468	3	Yes	FT	61O2S25.H27.P1	Female	14	Yes	Yes		Yes		Yes		Yes		7.47796	5.22782	400	16.687
469	3	Yes	FT	61O2S25.H27.P2	Female	8	Yes	Yes		Yes		Yes		Yes		7.47798	5.22781	404	18.204
470	3	Yes	FY	61O2S25.H30.P1	Male	13	Yes	Yes		Yes		Yes		Yes		7.47791	5.22751	406.484	28.823
471	3	Yes	FT	61O2S25.H14.P1	Male	14	Yes	Yes		Yes		Yes		Yes		7.47792	5.22787	407.594	18.204
472	3	Yes	FT	61O2S25.H19.P1	Female	12	Yes	No	Nobody came			No	Nobody came			7.47806	5.22821	420.71	21.238
473	3	Yes	FT	61O2S25.H19.P2	Male	8	No	No	Absent			No	Nobody came			7.47813	5.22825	417	24.38
474	3	Yes	FT	61O2S25.H43.P1	Male	11	Yes	Yes		Yes		Yes		Yes		7.47795	5.22801	391	33.374
475	3	Yes	FT	61O2S25.H43.P2	Female	14	Yes	Yes		No	Sick	No	Sick			7.47774	5.2271	403	4.985
476	3	Yes	FT	61O2S25.H58.P1	Male	12	Yes	Yes		No	Fear of side effects	No	Fear of side effects			7.47759	5.22708	403.171	15.17
477	3	Yes	FT	61O2S25.H37.P1	Male	12	Yes	No	Didn't hear about MDA			No	Didn't hear about MDA			7.47731	5.22764	406.631	10.998
478	3	Yes	FT	61O2S26.H1.P1	Female	14	Yes	Yes		Yes		Yes		Yes		7.47645	5.22661	408.864	19.721
479	3	Yes	FT	61O2S26.H10.P1	Female	9	Yes	Yes		Yes		Yes		Yes		7.47508	5.22653	399	30.34
480	3	Yes	FT	61O2S26.H10.P2	Female	9	Yes	Yes		Yes		Yes		Yes		7.47516	5.22683	399.232	17.293
481	3	Yes	FT	61O2S26.H15.P1	Male	10	Yes	Yes		Yes		Yes		Yes		7.47475	5.22658	399.621	8.09
482	3	Yes	FT	61O2S26.H21.P1	Female	12	Yes	Yes		Yes		Yes		Yes		7.4743	5.22666	399.555	19.721
483	3	Yes	FT	61O2S26.H21.P2	Female	8	Yes	Yes		Yes		Yes		Yes		7.47454	5.22708	398.098	33.374
484	3	Yes	FT	61O2S26.H39.P1	Male	10	Yes	Yes		Yes		Yes		Yes		7.47326	5.22679	382.605	10.619
485	3	Yes	FT	61O2S26.H39.P3	Female	8	Yes	No	Nobody came			No	Nobody came			7.47326	5.22673	402.108	13.653
486	3	Yes	FT	61O2S26.H37.P1	Female	8	Yes	No	Didn't hear about MDA			No	Didn't hear about MDA			7.47337	5.22686	405.964	17.597
487	3	Yes	AB	61O2S12.H10.P2	Female	10	Yes	Yes		Yes		Yes		Yes		7.47352	5.2308	398.6	4.947
488	3	Yes	AB	61O2S12.H10.P3	Female	8	Yes	No	Nobody came			No	Nobody came			7.47349	5.23052	366.4	4.84
489	3	Yes	AB	61O2S12.H9.P1	Male	10	Yes	Yes		Yes		Yes		Yes		7.4732	5.23043	412.1	4.95
490	3	Yes	AB	61O2S12.H9.P2	Male	10	Yes	Yes		Yes		Yes		Yes		7.47317	5.23045	412.4	5
491	3	Yes	AB	61O2S13.H39.P1	Male	12	Yes	Yes		Yes		No	Nobody came			7.47226	5.23072	418.1	4.96
492	3	Yes	AB	61O2S13.H39.P2	Male	14	Yes	Yes		Yes		No	Nobody came			7.47242	5.23092	402.4	4.94
493	3	Yes	AB	61O2S13.H5.P2	Female	8	Yes	No	Nobody came			No	Nobody came			7.47265	5.23013	391.3	4.9
494	3	Yes	AB	61O2S13.H9.P1	Female	9	Yes	Yes		Yes		Yes		Yes		7.47225	5.22985	349.9	5
495	3	Yes	AB	61O2S13.H27.P1	Female	9	Yes	Yes		Yes		Yes		Yes		7.47174	5.22943	389.3	4.966
496	3	Yes	AB	61O2S13.H27.P2	Female	11	Yes	Yes		Yes		Yes		Yes		7.47184	5.22947	391	4.985
497	3	Yes	AB	61O2S13.H27.P3	Male	8	Yes	Yes		Yes		Yes		Yes		7.47182	5.22948	391	4.583
498	3	Yes	AB	61O2S13.H27.P4	Male	14	Yes	Yes		Yes		Yes		Yes		7.47177	5.22943	391	4.86
499	3	Yes	AB	61O2S13.H33.P1	Male	13	Yes	Yes		Yes		Yes		Yes		7.47174	5.23008	398.9	4.616
500	3	Yes	AA	61O2S5.H19.P1	Male	12	Yes	No	Nobody came			Yes		Yes		7.46768	5.22994	389.8	4.8
501	3	Yes	AA	61O2S3.H13.P1	Male	12	Yes	No	Nobody came			No	Nobody came			7.46662	5.22964	389.8	4.616
502	3	Yes	AA	61O2S3.H16.P1	Male	13	Yes	Yes		Yes		No	Nobody came			7.46644	5.22975	413.7	4.98
503	3	Yes	OA	61O2S5.H2.P1	Male	9	Yes	Don't know				Don't know				7.46642	5.23	389.8	4.616
504	3	Yes	OA	61O2S5.H2.P2	Female	12	Yes	Don't know				Don't know				7.46644	5.23001	389.8	4.928
505	3	Yes	AA	61O2S4.H14.P2	Female	13	Yes	Don't know				No	Nobody came			7.46659	5.22968	389.8	3.9
506	3	Yes	OA	61O2S4.H11.P1	Female	13	Yes	No	Nobody came			No	Nobody came			7.4665	5.22938	389.8	4.542
507	3	Yes	OA	61O2S4.H11.P2	Female	10	Yes	No	Nobody came			No	Nobody came			7.46651	5.22939	368.7	4.066
508	3	Yes	OA	61O2S4.H11.P3	Female	8	No	No	Nobody came			No	Nobody came			7.4665	5.22932	367.7	4.95
509	3	Yes	AA	61O2S3.H6.P1	Female	10	Yes	Don't know				Don't know				7.46669	5.22838	389.8	4.997
510	3	Yes	OA	61O2S2.H8.P1	Male	9	Yes	Yes		Yes		No	Nobody came			7.46756	5.2297	389.8	4.071
511	3	Yes	OA	61O2S2.H8.P2	Female	13	Yes	Yes		Yes		No	Nobody came			7.46757	5.22969	389.8	4.8
512	3	Yes	OA	61O2S2.H8.P3	Male	11	Yes	Yes		Yes		No	Nobody came			7.46771	5.22972	389.8	4.716
513	3	Yes	OA	61O2S2.H9.P1	Male	12	Yes	Yes		Yes		No	Nobody came			7.46774	5.22973	389.8	4.616
514	3	Yes	OA	61O2S2.H9.P4	Male	9	Yes	Yes		Yes		No	Nobody came			7.46766	5.22972	389.8	4.845
515	3	Yes	OA	61O2S2.H9.P5	Male	10	Yes	Yes		Yes		No	Nobody came			7.46766	5.22972	389.8	4.775
516	3	Yes	OO	61O2S22.H24.P2	Female	10	Yes	No	Absent			No	Absent			7.46797	5.22977	0	2100
517	3	Yes	OO	61O2S22.H24.P3	Female	8	Yes	No	Nobody came			No	Nobody came			7.46865	5.22944	0	2200
518	3	Yes	OO	61O2S22.H24.P4	Female	11	Yes	No	Nobody came			No	Nobody came			7.46865	5.22944	0	2200
519	3	Yes	OO	61O2S22.H24.P5	Male	12	Yes	Yes		No	I don't take drugs, I prefer herbs	No	Prefer herbs			7.46974	5.22979	0	2200
520	3	Yes	OO	61O2S22.H24.P6	Male	14	Yes	No	Nobody came			No	Nobody came			7.46797	5.22977	0	2100
521	3	Yes	OO	61O2S22.H18.P2	Male	11	Yes	Yes		Yes		Yes		Yes		7.46865	5.22944	0	2200
522	3	Yes	OO	61O2S22.H18.P3	Male	13	Yes	No	Nobody came			No	Nobody came			7.46865	5.22944	0	2200
523	3	Yes	OO	61O2S21.H7.P1	Male	13	Yes	No	Nobody came			No	Nobody came			7.46865	5.22944	0	2200
524	3	Yes	OO	61O2S4.H21.P2	Male	10	Yes	No	Nobody came			No	Nobody came			7.46865	5.22944	0	2200
525	3	Yes	OO	61O2S21.H21.P3	Female	8	Yes	No	Nobody came			No	Nobody came			7.46865	5.22944	0	2200
526	3	Yes	OO	61O2S21.H37.P1	Female	10	Yes	Yes		Yes		Yes		Yes		7.46797	5.22977	0	2100
527	3	Yes	OO	61O2S21.H37.P3	Female	13	Yes	Yes		Yes		Yes		Yes		7.46797	5.22977	0	2100
528	3	Yes	OO	61O2S18.H1.P2	Male	8	Yes	No	Nobody came			No	Nobody came			7.46865	5.22944	0	2200
529	3	Yes	OO	61O2S18.H6.P2	Female	10	Yes	No	Nobody came			No	Nobody came			7.46865	5.22944	0	2200
530	3	Yes	OO	61O2S18.H2.P1	Female	12	Yes	Yes		Yes		Yes		Yes		7.46865	5.22944	0	2200
531	3	Yes	IH	61O2S39.H26.P1	Male	8	Yes	No	Didn't hear about MDA			No	Didn't hear about MDA			7.48224	5.22973	372.307	0.959
532	3	Yes	IH	61O2S39.H28.P1	Female	11	Yes	No	Didn't hear about MDA			No	Didn't hear about MDA			7.48235	5.22955	384.446	1.508
533	3	Yes	IH	61O2S38.H16.P1	Female	10	Yes	No	Nobody came			No	Nobody came			7.48272	5.23003	402.957	3.302
534	3	Yes	IH	61O2S40.H3.P1	Female	10	Yes	Yes		Yes		Yes		No	Not sick	7.48208	5.23214	382.244	3.9
535	3	Yes	IH	61O2S40.H8.P1	Female	12	Yes	Yes		Yes		Yes		Yes		7.48219	5.23216	378.407	0.935
536	3	Yes	IH	61O2S40.H11.P1	Male	13	Yes	Yes		Yes		Yes		Yes		7.48229	5.23219	406.948	1.222
537	3	Yes	AD	61O2S39.H25.P2	Male	10	Yes	Yes		Yes		Yes		Yes		7.48242	5.22968	365.1	4.94
538	3	Yes	AD	61O2S39.H9.P1	Male	8	Yes	No	Didn't hear about MDA			No	Didn't hear about MDA			7.48227	5.23063	360.5	4.58
539	3	Yes	AD	61O2S39.H9.P2	Male	10	Yes	No	Didn't hear about MDA			No	Didn't hear about MDA			7.48226	5.2307	360.2	4.66
540	3	Yes	AD	61O2S39.H1.P1	Male	8	Yes	No	Didn't hear about MDA			No	Didn't hear about MDA			7.48278	5.23068	349.8	4.54
541	3	Yes	AD	61O2S38.H13.P1	Female	11	Yes	No	Didn't hear about MDA			No	Didn't hear about MDA			7.48296	5.23003	364	5
542	3	Yes	AD	61O2S38.H14.P2	Female	12	Yes	Yes		Yes		Yes		Yes		7.48303	5.23004	364.2	4.78
543	3	Yes	AD	61O2S40.H5.P1	Female	11	Yes	Yes		Yes		Yes		Yes		7.48217	5.23201	357.8	4.96
544	3	Yes	AD	61O2S40.H9.P2	Female	10	Yes	No	Didn't hear about MDA			No	Didn't hear about MDA			7.48205	5.23206	351	4.76
545	3	Yes	OR	61O2S30.H10.P1	Female	8	Yes	No	Nobody came			No	Nobody came			7.48017	5.23281	392.7	3.9
546	3	Yes	OR	61O2S30.H10.P2	Male	12	Yes	No	Nobody came			No	Nobody came			7.48016	5.2328	392	4.125
547	3	Yes	OR	61O2S30.H11.P1	Male	8	Yes	Don't know				Don't know				7.48017	5.2328	391.8	4.815
548	3	Yes	OR	61O2S30.H13.P1	Female	11	Yes	No	Nobody came			No	Nobody came			7.47914	5.23312	385.5	4.771
549	3	Yes	OR	61O2S30.H13.P2	Female	8	Yes	No	Nobody came			No	Nobody came			7.47915	5.23312	385.9	4.425
550	3	Yes	OR	61O2S32.H19.P1	Female	12	Yes	No	Nobody came			No	Nobody came			7.4797	5.23442	393.1	4.8
551	3	Yes	OR	61O2S32.H19.P2	Male	14	Yes	Don't know				Don't know				7.47973	5.23442	392.4	4.655
552	3	Yes	OR	61O2S32.H19.P3	Male	10	Yes	No	Can't remember			No	Can't remember			7.47975	5.23446	386.9	4.88
553	3	Yes	OR	61O2S32.H22.P1	Male	14	Yes	No	Nobody came			No	Nobody came			7.48016	5.23441	400.4	4.965
554	3	Yes	OR	61O2S32.H22.P2	Male	14	Yes	No	Absent			No	Absent			7.48017	5.23444	400.4	4.956
555	3	Yes	OR	61O2S32.H22.P3	Male	13	Yes	No	Drug ran out			No	Drug ran out			7.48011	5.23446	400.6	4.274
556	3	Yes	OR	61O2S32.H22.P4	Male	9	Yes	No	Nobody came			No	Nobody came			7.48011	5.23446	400.6	4.9
557	3	Yes	OR	61O2S31.H14.P1	Male	9	Yes	No	Nobody came			No	Nobody came			7.48181	5.23351	382.8	4.649
558	3	Yes	OR	61O2S31.H27.P1	Female	12	Yes	No	Nobody came			No	Nobody came			7.48121	5.2348	405.9	4.682
559	3	Yes	OR	61O2S31.H27.P3	Male	10	Yes	No	Nobody came			No	Nobody came			7.48121	5.23479	406	4.8
560	3	Yes	OR	61O2S33.H31.P1	Male	13	Yes	No	Nobody came			No	Nobody came			7.48173	5.23661	402.1	4.529
561	3	Yes	FT	61O2S27.H9.P1	Male	9	Yes	Yes		Yes		Yes		Yes		7.47637	5.23006	445	14.79
562	3	Yes	FT	61O2S27.H12.P1	Male	9	Yes	Yes		Yes		Yes		Yes		7.4763	5.23007	424	18.204
563	3	Yes	FT	61O2S27.H5.P1	Female	14	No	Yes		Yes		Yes		Yes		7.47689	5.22976	406.518	15.61
564	3	Yes	FT	61O2S27.H5.P2	Male	8	No	No	Nobody came			No	Nobody came			7.47683	5.22972	377	22.755
565	3	Yes	FT	61O2S27.H5.P3	Male	11	No	No	Nobody came			No	Nobody came			7.47681	5.22968	415.699	7.938
566	3	Yes	FT	61O2S28.H11.P1	Female	12	Yes	Yes		No	Fear of side effects	No	Fear of side effects			7.47746	5.23072	407.707	62.955
567	3	Yes	FT	61O2S28.H8.P1	Male	12	Yes	No	Nobody came			No	Nobody came			7.47737	5.23074	376	18.204
568	3	Yes	FT	61O2S29.H15.P1	Male	12	Yes	Yes		Yes		Yes		Yes		7.47685	5.23134	388	9.102
569	3	Yes	FT	61O2S29.H15.P2	Male	8	Yes	Yes		Yes		Yes		Yes		7.47683	5.23127	387.001	16.78
570	3	Yes	FT	61O2S29.H19.P1	Female	9	Yes	Yes		Yes		Yes		Yes		7.47676	5.23116	388.524	16.687
571	3	Yes	FT	61O2S29.H6.P3	Male	9	Yes	No	Nobody came			No	Nobody came			7.47476	5.23137	394.23	10.619
572	3	Yes	FT	61O2S29.H6.P2	Female	11	Yes	No	Nobody came			No	Nobody came			7.4747	5.23133	411.499	7.585
573	3	Yes	FT	61O2S29.H6.P1	Female	14	Yes	No	Nobody came			No	Nobody came			7.47503	5.23144	411.697	16.687
574	3	Yes	FT	61O2S28.H41.P1	Male	11	Yes	Yes		Yes		Yes		Yes		7.47801	5.23133	401.219	21.238
575	3	Yes	FT	61O2S28.H41.P3	Female	14	Yes	Yes		Yes		Yes		Yes		7.47798	5.23133	390.679	10.288
576	3	Yes	FT	61O2S33.H38.P1	Female	9	Yes	Yes		Yes		Yes		Yes		7.48086	5.23681	416	22.755
577	3	Yes	AB	61O2S19.H10.P1	Female	11	Yes	Yes		Yes		Yes		Yes		7.47026	5.23175	384	4.32
578	3	Yes	AB	61O2S19.H10.P2	Male	8	Yes	No	Nobody came			No	Nobody came			7.47028	5.23171	384.2	4.26
579	3	Yes	AB	61O2S19.H23.P1	Female	12	Yes	Yes		Yes		Yes		Yes		7.47018	5.23308	402.4	4.933
580	3	Yes	AB	61O2S19.H23.P2	Female	10	Yes	Yes		Yes		Yes		Yes		7.4702	5.23309	402.4	4.98
581	3	Yes	AB	61O2S19.H23.P3	Female	9	Yes	Yes		Yes		Yes		Yes		7.47023	5.23334	402	4.4
582	3	Yes	AB	61O2S19.H23.P4	Male	10	Yes	Yes		Yes		Yes		Yes		7.47024	5.2332	402	4.94
583	3	Yes	AB	61O2S19.H23.P6	Male	8	Yes	Yes		Yes		Yes		Yes		7.47026	5.23316	402.1	4.92
584	3	Yes	AB	61O2S19.H23.P7	Male	14	Yes	Yes		Yes		Yes		Yes		7.47023	5.23319	402.1	4.9
585	3	Yes	AB	61O2S20.H8.P1	Female	14	Yes	Yes		Yes		Yes		Yes		7.47077	5.23228	399.1	4.78
586	3	Yes	AB	61O2S20.H8.P2	Male	8	Yes	Yes		Yes		Yes		Yes		7.47076	5.23224	396.6	4.32
587	3	Yes	AB	61O2S20.H20.P2	Male	8	Yes	No	Nobody came			No	Nobody came			7.4708	5.23105	376.1	4.92
588	3	Yes	AA	61O2S11.H22.P2	Male	14	Yes	Yes		No	Parents disallowed	Yes		No	Parents disallowed	7.46918	5.2318	369.4	4.876
589	3	Yes	AA	61O2S11.H25.P1	Female	10	Yes	No	Nobody came			No	Nobody came			7.46945	5.23257	388.1	4.65
590	3	Yes	AA	61O2S11.H25.P2	Female	11	Yes	No	Nobody came			No	Nobody came			7.46946	5.23258	387.7	3.9
591	3	Yes	AA	61O2S11.H25.P4	Female	13	Yes	No	Nobody came			No	Nobody came			7.46949	5.23262	387.7	4.857
592	3	Yes	AB	61O2S16.H30.P3	Male	8	Yes	No	Nobody came			No	Nobody came			7.47067	5.2307	382.2	4.933
593	3	Yes	AB	61O2S16.H1.P2	Male	9	Yes	No	Parents disallowed			No	Parent disallowed			7.47187	5.22913	379.1	4.928
594	3	Yes	AB	61O2S17.H6.P1	Male	11	Yes	Yes		Yes		Yes		Yes		7.47098	5.22936	447.3	4.683
595	3	Yes	AB	61O2S17.H6.P2	Male	9	Yes	Yes		Yes		Yes		Yes		7.47092	5.22932	447.5	4.957
596	3	Yes	AB	61O2S16.H20.P1	Male	8	Yes	Yes		Yes		Yes		Yes		7.47086	5.22996	380.1	4.7
597	3	Yes	AB	61O2S17.H15.P2	Female	8	Yes	No	Nobody came			No	Nobody came			7.47024	5.22891	358.7	4.82
598	3	Yes	AB	61O2S17.H21.P1	Male	8	Yes	No	Nobody came			No	Nobody came			7.46974	5.22886	368.7	4.12
599	3	Yes	AB	61O2S19.H2.P1	Male	13	Yes	Yes		Yes		Yes		Yes		7.47018	5.23099	356.8	4.68
600	3	Yes	AB	61O2S16.H20.P2	Male	12	Yes	Yes		Yes		Yes		Yes		7.47073	5.231	376.1	4.72
601	3	Yes	OA	61O2S1.H4.P1	Female	8	Yes	No	Nobody came			No	Nobody came			7.46832	5.22914	389.8	4.9
602	3	Yes	OA	61O2S1.H15.P1	Male	9	Yes	No	Nobody came			No	Nobody came			7.46954	5.22816	389.8	3.816
603	3	Yes	AA	61O2S1.H45.P1	Male	8	Yes	No	Nobody came			No	Nobody came			7.46954	5.22912	377.1	1.98
604	3	Yes	OA	61O2S1.H48.P2	Female	9	Yes	Yes		Yes		Yes		Yes		7.46896	5.23096	376.8	4.385
605	3	Yes	OA	61O2S1.H48.P4	Female	12	Yes	Yes		Yes		Yes		Yes		7.46904	5.23093	375.8	4.5
606	3	Yes	AA	61O2S6.H10.P1	Male	8	Yes	No	Nobody came			No	Nobody came			7.46871	5.23059	389.8	4.7
607	3	Yes	AA	61O2S6.H13.P1	Male	9	Yes	No	Nobody came			No	Nobody came			7.46853	5.23024	389.8	7.64
608	3	Yes	OA	61O2S7.H8.P1	Male	10	Yes	No	Nobody came			No	Nobody came			7.46739	5.23078	389.8	4.998
609	3	Yes	OA	61O2S7.H8.P2	Male	8	Yes	No	Nobody came			No	Nobody came			7.46734	5.2309	389.8	4.875
610	3	Yes	OA	61O2S7.H5.P1	Female	10	Yes	No	Nobody came			No	Nobody came			7.46713	5.23076	389.8	4.566
611	3	Yes	AA	61O2S7.H6.P2	Female	8	Yes	No	Nobody came			No	Nobody came			7.46714	5.23076	389.8	4.866
612	3	Yes	AA	61O2S7.H6.P3	Male	12	Yes	No	Nobody came			No	Nobody came			7.4671	5.23075	389.8	4.825
613	3	Yes	AA	61O2S7.H6.P1	Male	10	Yes	Yes		Yes		No	Nobody came			7.4671	5.23072	389.8	4.716
614	3	Yes	OA	61O2S10.H1.P1	Female	14	Yes	No	Nobody came			Don't know				7.46748	5.23188	368.8	4.714
615	3	Yes	OA	61O2S10.H1.P3	Female	9	Yes	No	Nobody came			Don't know				7.46748	5.23189	369.7	4.6
616	3	Yes	AA	61O2S8.H19.P1	Male	13	Yes	No	Nobody came			No	Nobody came			7.46674	5.23221	391.3	4.816
617	3	Yes	AA	61O2S8.H19.P2	Female	10	Yes	No	Nobody came			No	Nobody came			7.46675	5.23214	388	4.857
618	3	Yes	AA	61O2S7.H11.P1	Female	8	Yes	Yes		Yes		No	Nobody came			7.46701	5.23096	389.8	4.366
619	3	Yes	AA	61O2S7.H11.P2	Male	12	Yes	No	Nobody came			No	Nobody came			7.46693	5.23096	389.8	4.571
620	3	Yes	AD	61O2S37.H5.P2	Male	9	Yes	No	Didn't hear about MDA			No	Didn't hear about MDA			7.4821	5.23298	352.4	4.92
621	3	Yes	IH	61O2S38.H2.P1	Female	10	Yes	No	Underage			No	Underage			7.48276	5.23349	390.244	3.9
622	3	Yes	IH	61O2S39.H1.P1	Female	10	Yes	Yes		Yes		Yes		Yes		7.48309	5.23359	383.478	3.9
623	3	Yes	AD	61O2S39.H30.P1	Male	11	Yes	No	Didn't hear about MDA			No	Didn't hear about MDA			7.48359	5.23319	374.4	5
624	3	Yes	AD	61O2S39.H31.P4	Female	11	Yes	No	Didn't hear about MDA			No	Didn't hear about MDA			7.48364	5.23323	373.2	4.8
625	3	Yes	IH	61O2S40.H31.P1	Female	13	Yes	Yes		Yes		Yes		Yes		7.48373	5.23317	378.784	3.134
626	3	Yes	IH	61O2S40.H31.P3	Female	8	Yes	Yes		Yes		Yes		Yes		7.48359	5.23304	387.215	4.761
627	3	Yes	AB	61O2S13.H9.P2	Female	11	Yes	Yes		Yes		Yes		Yes		7.4722517 5.2298209 349.7 4.92	7.47225	5.22982	349.7
628	3	Yes	AD	61O2S38.H14.P1	Male	9	Yes	No	Didn't hear about MDA			No	Didn't hear about MDA			7.4830064 5.2300473 364.1 4.8	7.48301	5.23005	364.1
629	3	Yes	OO	61O4S58.H2.P2	Male	9	Yes	Yes		Yes		No	Drug ran out			7.49148	5.20889	0	2900
630	3	Yes	OO	61O4S58.H25.P1	Female	9	Yes	No	Nobody came			No	Nobody came			7.48154	5.22259	0	2500
631	3	Yes	OO	61O4S58.H25.P2	Female	8	Yes	No	Nobody came			No	Nobody came			7.49114	5.20889	0	2900
632	3	Yes	OO	61O4S58.H2.P1	Male	13	Yes	Yes		Yes		No	Drug ran out			7.48154	5.22259	0	2500
633	3	Yes	OO	61O4S58.H2.P2	Male	9	Yes	No	Nobody came			No	Didn't hear about MDA			7.48148	5.22259	0	2500
634	3	Yes	OO	61O4S58.H2.P4	Female	9	Yes	No	Nobody came			No	Nobody came			7.48154	5.22259	0	2500
635	3	Yes	OO	61O4S57.H12.P1	Female	14	Yes	Yes		No	Parent forgot to administer	Yes		No	Parent forgot to administer	7.48991	5.22748	0	2200
636	3	Yes	OO	61O4S57.H12.P3	Female	10	Yes	Yes		No	Parent forgot to administer	Yes		No	Parent forgot to administer	7.48154	5.22259	0	2500
637	3	Yes	OO	61O4S57.H12.P2	Female	8	Yes	Yes		No	Parent forgot to administer	Yes		No	Parent forgot to administer	7.48154	5.22259	0	2500
638	3	Yes	OO	61O4S57.H20.P1	Female	10	Yes	Yes		Yes		Yes		Yes		7.49114	5.20889	0	2900
639	3	Yes	OO	61O4S57.H20.P2	Female	12	Yes	Yes		Yes		Yes		Yes		7.48991	5.22748	0	2200
640	3	Yes	OO	61O4S57.H20.P3	Female	12	Yes	Yes		Yes		Yes		Yes		7.48991	5.22748	0	2200
641	3	Yes	AD	61O4S67.H10.P1	Female	10	Yes	No	Didn't hear about MDA			No	Didn't hear about MDA			7.48163	5.22711	356.9	4.54
642	3	Yes	AD	61O4S67.H10.P2	Female	10	Yes	No	Didn't hear about MDA			No	Didn't hear about MDA			7.48182	5.22722	356.3	4.9
643	3	Yes	AD	61O4S67.H5.P1	Male	12	Yes	Yes		Yes		Yes		Yes		7.48179	5.22692	403	4.84
644	3	Yes	AD	61O4S66.H16.P1	Female	11	Yes	No	Didn't hear about MDA			No	Didn't hear about MDA			7.48166	5.22636	351.2	4.816
645	3	Yes	AD	61O4S68.H9.P2	Male	13	Yes	Yes		Yes		Yes		Yes		7.48293	5.22744	359.5	4.82
646	3	Yes	AD	61O4S68.H10.P1	Male	12	Yes	Yes		Yes		Yes		Yes		7.4829	5.22745	358.8	4.94
647	3	Yes	AD	61O4S68.H11.P1	Male	12	Yes	Yes		Yes		Yes		Yes		7.483	5.22741	358.8	4.68
648	3	Yes	AD	61O4S68.H9.P3	Male	14	Yes	Yes		Yes		Yes		Yes		7.48281	5.22752	358.6	4.9
649	3	Yes	AD	61O4S68.H10.P2	Male	14	Yes	Yes		Yes		Yes		Yes		7.48279	5.2275	358.7	4.9
650	3	Yes	AD	61O4S68.H12.P1	Female	12	Yes	Yes		Yes		Yes		Yes		7.48292	5.22735	358.5	4.933
651	3	Yes	OA	61O4S45.H60.P1	Male	14	Yes	Yes		Yes		Yes		Yes		7.47251	5.22378	412.997	4.946
652	3	Yes	OA	61O4S45.H60.P2	Male	12	Yes	Yes		Yes		Yes		Yes		7.47249	5.22379	412.513	3.9
653	3	Yes	OA	61O4S45.H45.P1	Male	8	Yes	No	Absent			No	Absent			7.46703	5.22302	380.592	3.9
654	3	Yes	OA	61O4S45.H16.P1	Female	12	Yes	Yes		Yes		Yes		Yes		7.46651	5.22613	404.499	10.076
655	3	Yes	OA	61O4S45.H16.P2	Male	14	Yes	No	Absent			No	Absent			7.46652	5.22612	404.866	3.9
656	3	Yes	OR	61O4S59.H7.P1	Male	11	Yes	No	Nobody came			No	Nobody came			7.48067	5.2271	379.3	4.603
657	3	Yes	OR	61O4S59.H7.P2	Male	13	Yes	No	Nobody came			Yes		Yes		7.48075	5.22697	379	4.957
658	3	Yes	OR	61O4S59.H35.P1	Female	13	Yes	Don't know				Don't know				7.4822	5.2236	392.2	4.984
659	3	Yes	OR	61O4S61.H17.P1	Male	12	Yes	No	Nobody came			No	Nobody came			7.48116	5.22485	372.8	4.983
660	3	Yes	OR	61O4S61.H18.P1	Male	8	Yes	No	Underage			No	Underage			7.48116	5.22479	372.6	4.571
661	3	Yes	FT	61O4S60.H13.P3	Female	9	Yes	No	Didn't hear about MDA			No	Nobody came			7.48033	5.22692	395.371	7.585
662	3	Yes	FT	61O4S60.H31.P2	Male	10	Yes	Yes		Yes		Yes		Yes		7.48096	5.22564	383.353	52.336
663	3	Yes	FT	61O4S60.H26.P1	Male	11	Yes	No	Didn't hear about MDA			No	Didn't hear about MDA			7.48088	5.22609	371	56.887
664	3	Yes	FT	61O4S36.H26.P2	Male	9	Yes	No	Didn't hear about MDA			No	Didn't hear about MDA			7.48101	5.22623	407.146	41.717
665	3	Yes	FT	61O4S61.H35.P1	Male	8	Yes	No	Didn't hear about MDA			No	Didn't hear about MDA			7.48059	5.22618	364.211	16.687
666	3	Yes	AB	61O4S52.H1.P3	Female	12	Yes	Yes		Yes		Yes		Yes		7.47573	5.22255	372.6	4.74
667	3	Yes	AB	61O4S52.H1.P4	Male	12	Yes	Yes		Yes		Yes		Yes		7.47561	5.22248	372.4	4.88
668	3	Yes	AB	61O4S52.H1.P5	Female	9	Yes	Yes		Yes		Yes		Yes		7.47564	5.22251	372.4	5
669	3	Yes	AB	61O4S52.H1.P6	Male	13	Yes	Yes		Yes		Yes		Yes		7.47576	5.22258	372.3	4.95
670	3	Yes	AB	61O4S52.H1.P7	Female	14	Yes	Yes		Yes		Yes		Yes		7.47576	5.22258	372.2	5
671	3	Yes	AB	61O4S52.H10.P1	Male	10	Yes	Yes		Yes		Yes		Yes		7.47668	5.22331	340.4	4.966
672	3	Yes	AA	61O4S47.H2.P1	Male	14	Yes	No	Nobody came			Yes		Yes		7.47265	5.2265	376.7	4.86
673	3	Yes	OA	61O4S47.H17.P2	Male	13	Yes	No	Rejected			No	Rejected			7.47265	5.22573	354.6	4.666
674	3	Yes	AA	61O4S46.H12.P1	Male	10	Yes	No	Nobody came			No	Nobody came			7.47192	5.22574	361.6	5
675	3	Yes	AA	61O4S46.H12.P2	Male	14	Yes	No	Nobody came			No	Nobody came			7.47198	5.2257	361.7	4.366
676	3	Yes	AA	61O4S46.H30.P1	Female	13	Yes	Yes		Yes		Yes		Yes		7.47328	5.22271	337.9	4.88
677	3	Yes	AA	61O4S46.H30.P2	Female	11	Yes	Yes		Yes		Yes		Yes		7.47334	5.22274	337.9	4.9
678	3	Yes	AA	61O4S47.H21.P1	Male	10	Yes	No	Nobody came			No	Nobody came			7.47323	5.22324	372.5	4.817
679	3	Yes	AA	61O4S46.H44.P1	Female	8	Yes	No	Nobody came			No	Nobody came			7.47323	5.22321	373.1	3.9
680	3	Yes	AA	61O4S46.H44.P2	Male	10	Yes	No	Nobody came			No	Nobody came			7.47343	5.22229	376.4	4.871
681	3	Yes	OO	61O4S55.H18.P1	Male	13	Yes	No	Absent			No	Absent			7.49285	5.20661	0	2300
682	3	Yes	FT	61O4S64.H3.P1	Male	13	Yes	Yes		Yes		Yes		Yes		7.47991	5.22464	373	17.192
683	3	Yes	FT	61O4S64.H3.P2	Male	9	Yes	No	Didn't hear about MDA			No	Didn't hear about MDA			7.47984	5.22475	373.629	10.239
684	3	Yes	FT	61O4S64.H3.P3	Male	11	Yes	No	Didn't hear about MDA			No	Didn't hear about MDA			7.47988	5.22474	380.118	9.405
685	3	Yes	FT	61O4S62.H8.P1	Female	10	Yes	No	Absent			No	Absent			7.48	5.22522	372.082	5.815
686	3	Yes	FT	61O4S62.H21.P1	Female	11	Yes	Yes		Yes		Yes		Yes		7.4797	5.22601	378.52	37.925
687	3	Yes	FT	61O4S62.H21.P2	Male	10	Yes	Yes		Yes		Yes		Yes		7.47967	5.22627	378.667	62.955
688	3	Yes	FT	61O4S62.H10.P1	Male	14	Yes	Yes		Yes		Yes		Yes		7.47945	5.22656	368.909	19.721
689	3	Yes	FT	61O4S62.H12.P2	Male	11	Yes	No	Didn't hear about MDA			No	Didn't hear about MDA			7.47952	5.22668	371.123	26.547
690	3	Yes	FT	61O4S62.H17.P1	Male	14	Yes	Yes		Yes		Yes		Yes		7.47989	5.22685	390.977	5.815
691	3	Yes	FT	61O4S62.H24.P1	Female	11	Yes	Yes		Yes		Yes		Yes		7.48015	5.2263	390.991	12.136
692	3	Yes	OA	61O4S50.H20.P1	Female	14	Yes	Yes		Yes		Yes		No	Absent	7.47456	5.22487	395.939	4.625
693	3	Yes	OA	61O4S50.H20.P3	Female	10	Yes	Yes		Yes		Yes		Yes		7.47455	5.22486	398.47	4.348
694	3	Yes	OA	61O4S50.H18.P2	Male	9	Yes	No	Underage			No	Underage			7.4743	5.225	394.969	4.931
695	3	Yes	OA	61O4S50.H18.P3	Male	14	Yes	Yes		Yes		Yes		Yes		7.47431	5.22495	395.406	3.9
696	3	Yes	OA	61O4S50.H34.P1	Male	8	Yes	No	Underage			No	Underage			7.47473	5.22379	352.167	4.645
697	3	Yes	IH	61O4S69.H3.P1	Male	9	Yes	No	Didn't hear about MDA			No	Didn't hear about MDA			7.48946	5.22745	0	2199
698	3	Yes	IH	61O4S69.H3.P2	Male	11	Yes	No	Didn't hear about MDA			No	Didn't hear about MDA			7.48946	5.22745	0	2199
699	3	Yes	IH	61O4S69.H15.P1	Female	10	Yes	Yes		Yes		Yes		Yes		7.48372	5.22814	329.241	3.9
700	3	Yes	IH	61O4S70.H18.P1	Male	10	Yes	No	Didn't hear about MDA			No	Didn't hear about MDA			7.48224	5.22765	381	3.9
701	3	Yes	IH	61O4S70.H19.P1	Female	10	Yes	No	Didn't hear about MDA			No	Didn't hear about MDA			7.48224	5.22752	376.1	3.9
702	3	Yes	IH	61O4S71.H17.P3	Male	8	Yes	Yes		Yes		Yes		Yes		7.48189	5.22798	358.733	1.675
703	3	Yes	IH	61O4S71.H17.P2	Female	11	Yes	Yes		Yes		Yes		Yes		7.48184	5.22811	358.769	1.376
704	3	Yes	IH	61O4S71.H18.P1	Female	12	Yes	Yes		Yes		Yes		Yes		7.48184	5.228	360.783	4.573
705	3	Yes	IH	61O4S70.H8.P1	Male	8	Yes	No	Didn't hear about MDA			No	Didn't hear about MDA			7.48284	5.22858	471.101	2.674
706	3	Yes	IH	61O4S70.H8.P3	Male	10	Yes	No	Didn't hear about MDA			No	Didn't hear about MDA			7.48274	5.2279	396.983	8.74
707	3	Yes	IH	61O4S70.H8.P2	Female	13	Yes	Yes		Yes		Yes		Yes		7.48279	5.22798	391.159	0.997
708	3	Yes	OR	61O4S63.H6.P1	Male	10	Yes	Yes		Yes		Yes		Yes		7.47934	5.22651	395.8	4.433
709	3	Yes	OR	61O4S63.H6.P2	Female	13	Yes	Yes		Yes		Yes		Yes		7.47932	5.22652	395.1	4.975
710	3	Yes	OR	61O4S63.H10.P1	Female	11	Yes	No	Nobody came			No	Nobody came			7.47872	5.22668	385.1	4.666
711	3	Yes	OR	61O4S63.H12.P1	Female	8	Yes	No	Underage			No	Underage			7.479	5.22663	392.6	4.972
712	3	Yes	OR	61O4S63.H12.P3	Male	13	Yes	No	Nobody came			No	Nobody came			7.47902	5.22656	391.8	4.95
713	3	Yes	OR	61O4S65.H2.P1	Female	13	Yes	No	Nobody came			Yes		Yes		7.47918	5.22606	384.4	4.95
714	3	Yes	OR	61O4S65.H2.P2	Male	11	Yes	Don't know				Don't know				7.47924	5.22606	385.2	4.92
715	3	Yes	OR	61O4S65.H2.P3	Female	9	Yes	No	Nobody came			Yes		Yes		7.47921	5.22609	385.2	4.933
716	3	Yes	AB	61O4S54.H12.P1	Female	8	Yes	No	Nobody came			No	Nobody came			7.47694	5.22578	395.3	5
717	3	Yes	AB	61O4S54.H12.P2	Female	8	Yes	Yes		Yes		Yes		Yes		7.47709	5.22587	396.8	5
718	3	Yes	AB	61O4S54.H12.P3	Female	11	Yes	Yes		Yes		Yes		Yes		7.47688	5.22579	396.8	4.88
719	3	Yes	AB	61O4S54.H23.P1	Male	9	Yes	Yes		Yes		Yes		Yes		7.4776	5.22497	369.8	4.92
720	3	Yes	AB	61O4S54.H26.P1	Male	9	Yes	Yes		Yes		Yes		Yes		7.47856	5.22403	381.9	5
721	3	Yes	AA	61O4S49.H2.P2	Female	9	Yes	No	Nobody came			No	Nobody came			7.47336	5.22632	360.3	5
722	3	Yes	AA	61O4S49.H1.P1	Female	9	Yes	No	Nobody came			No	Nobody came			7.47338	5.22633	360.3	5
723	3	Yes	AA	61O4S49.H9.P1	Female	8	Yes	No	Nobody came			No	Nobody came			7.4736	5.22593	376.3	4.9
724	3	Yes	AA	61O4S48.H8.P1	Female	11	Yes	No	Nobody came			No	Nobody came			7.47356	5.2257	375.6	4.8
725	3	Yes	AB	61O4S53.H17.P1	Female	14	Yes	Yes		Yes		Yes		Yes		7.47786	5.2241	375.4	4.82
726	3	Yes	AA	61O4S48.H8.P2	Female	8	Yes	No	Nobody came			No	Nobody came			7.47357	5.22569	375.5	4.6
727	3	Yes	AB	61O4S53.H17.P2	Female	13	Yes	Yes		Yes		Yes		Yes		7.47785	5.22412	379.6	4.85
728	3	Yes	AA	61O4S49.H6.P1	Male	9	Yes	No	Nobody came			No	Nobody came			7.47396	5.22545	361.6	4.72
729	3	Yes	AB	61O4S53.H19.P1	Female	11	Yes	Yes		Yes		Yes		Yes		7.47581	5.22511	353.5	4.66
730	3	Yes	AB	61O4S53.H19.P2	Female	11	Yes	Yes		Yes		Yes		Yes		7.4753	5.22559	353.5	4.46
731	3	Yes	AB	61O4S53.H31.P1	Male	14	Yes	Yes		Yes		Yes		Yes		7.47541	5.22576	359.6	4.916
732	3	Yes	AA	61O4S49.H29.P1	Female	9	Yes	No	Nobody came			Yes		Yes		7.47361	5.22444	380.2	4.2
733	3	Yes	AB	61O4S53.H31.P2	Male	11	Yes	Yes		Yes		Yes		Yes		7.4754	5.22569	359.6	4.94
734	3	Yes	AA	61O4S49.H11.P1	Male	11	Yes	No	Nobody came			No	Nobody came			7.47393	5.22424	372.8	4.714
735	3	Yes	AB	61O2S20.H22.P1	Female	10	Yes	Yes		Yes		Yes		Yes		7.47071	5.23104	376.1	4.9
736	3	Yes	AB	61O2S20.H16.P2	Male	12	Yes	Yes		Yes		No	Nobody came			7.47086	5.23189	372.8	4.86

## Sheet: F2020
SN	Area	Consent	Interviewer code	unique_id	Gender	Age	Is there any household member present?	OF_ALB_2020	R_OF_ALB_2020	SW_ALB_2020	R_SW_ALB_2020	LAT	LONG	Alt	Precision
1	1	Yes	OA	61O1S1.H30.P2	Male	12	Yes	No	Nobody came			7.49247	5.22879	385	4.933
2	1	Yes	AA	61O1S1.H30.P1	Male	12	Yes	No	Nobody came			7.49245	5.2288	385	4.916
4	1	Yes	AA	61O1S1.H32.P2	Female	14	Yes	No	Nobody came			7.49284	5.22887	361.4	4.759
6	1	Yes	AA	61O1S1.H12.P1	Female	10	Yes	No	Nobody came			7.4928	5.22874	378.9	4.15
7	1	Yes	AA	61O1S1.H4.P1	Male	8	Yes	No	Nobody came			7.49369	5.22856	378.5	4.98
8	1	Yes	AA	61O1S1.H8.P1	Female	11	Yes	No	Nobody came			7.49339	5.22853	375.9	4.7
9	1	Yes	OO	61O1S1.H1.P5	Female	8	Yes	Yes		Yes		7.48724	5.23034	0	2665
10	1	Yes	AB	61O1S10.H11.P1	Male	14	Yes	No	Parent disallowed			7.49157	5.23076	390.652	3.9
11	1	Yes	OO	61O1S10.H15.P3	Male	7	Yes	No	Nobody came			7.49153	5.23091	405.489	3.9
12	1	Yes	OO	61O1S10.H10.P2	Male	8	Yes	Yes		Yes		7.49169	5.23074	392.265	4.382
13	1	Yes	AB	61O1S10.H15.P1	Female	11	Yes	No	Nobody came			7.49172	5.23087	395.4	4.76
14	1	Yes	OO	61O1S10.H10.P1	Male	10	Yes	No	Rejected			7.49174	5.23078	395.4	4.8
15	1	Yes	OO	61O1S10.H15.P2	Male	8	Yes	No	Absent			7.4916	5.23072	395.4	4.407
16	1	Yes	OO	61O1S10.H7.P1	Male	7	Yes	No	Nobody came			7.49166	5.23099	395.4	4.941
18	1	Yes	OR	61O1S11.H19.P2	Female	12	Yes	No	Nobody came			7.49167	5.23218	374.6	13.015
20	1	Yes	FT	61O1S11.H19.P1	Female	14	Yes	No	Nobody came			7.49156	5.23233	383	16.231
21	1	Yes	FT	61O1S11.H12.P1	Female	13	Yes	No	Nobody came			7.49158	5.23231	383.85	15.053
22	1	Yes	FT	61O1S11.H6.P1	Male	14	Yes	No	Nobody came			7.49106	5.23169	392.126	16.687
23	1	Yes	OO	61O1S11.H14.P1	Male	9	Yes	No	Nobody came			7.49148	5.23236	370.4	4.705
24	1	Yes	AD	61O1S12.H2.P1	Female	7	Yes	No	Parent disallowed			7.49129	5.23109	365.1	4.417
25	1	Yes	AD	61O1S12.H1.P2	Female	10	Yes	No	Parent disallowed			7.49132	5.23117	353.5	7.566
28	1	Yes	AD	61O1S12.H4.P3	Male	7	Yes	Yes		Yes		7.49252	5.23132	386.9	4.95
29	1	Yes	AD	61O1S12.H4.P5	Female	12	Yes	Yes		Yes		7.49255	5.23138	387.5	4.99
30	1	Yes	AD	61O1S12.H4.P6	Female	14	Yes	Yes		Yes		7.49226	5.23152	387.2	4.8
31	1	Yes	AD	61O1S12.H13.P1	Male	7	Yes	Yes		Yes		7.49198	5.2315	374.8	4.754
32	1	Yes	AD	61O1S12.H37.P1	Male	7	Yes	No	Absent			7.49203	5.23192	365.4	3.92
33	1	Yes	AD	61O1S12.H37.P2	Female	12	Yes	No	Absent			7.4921	5.23193	364.9	4.933
34	1	Yes	AD	61O1S12.H13.P2	Male	7	Yes	Yes		Yes		7.49195	5.2315	374.6	4.496
36	1	Yes	AD	61O1S12.H28.P2	Female	7	No	No	Absent			7.4915	5.2316	374.6	4.271
37	1	Yes	AD	61O1S12.H28.P3	Male	7	Yes	Yes		Yes		7.49157	5.23177	374.6	4.04
38	1	Yes	AA	61O1S13.H13.P1	Male	9	Yes	No	Nobody came			7.49203	5.2306	389.6	4.857
39	1	Yes	OA	61O1S13.H13.P2	Male	13	Yes	No	Nobody came			7.49204	5.23063	389.7	4.683
40	1	Yes	OA	61O1S13.H13.P3	Female	12	Yes	No	Nobody came			7.49202	5.23056	388.6	4.866
42	1	Yes	AB	61O1S14.H3.P2	Male	7	Yes	Yes		Yes		7.49415	5.23125	374.6	4.866
43	1	Yes	AB	61O1S14.H7.P2	Female	9	Yes	No	Nobody came			7.49399	5.2308	372.6	4.877
44	1	Yes	AB	61O1S14.H1.P2	Male	11	Yes	Yes		Yes		7.49385	5.2304	395.4	6.38
45	1	Yes	AB	61O1S14.H1.P4	Female	8	Yes	No	Nobody came			7.49383	5.23043	395.4	4.985
46	1	Yes	AB	61O1S14.H5.P1	Female	13	Yes	No	Nobody came			7.49403	5.23019	334	4.86
47	1	Yes	OO	61O1S14.H3.P1	Male	7	Yes	No	Nobody came			7.49394	5.23113	413.517	3.9
48	1	Yes	OO	61O1S14.H2.P1	Female	10	Yes	No	Nobody came			7.49393	5.23104	402.383	3.9
49	1	Yes	OO	61O1S14.H7.P1	Male	12	Yes	No	Nobody came			7.49125	5.22781	391.414	2300
50	1	Yes	OO	61O1S14.H1.P1	Male	12	Yes	No	Nobody came			7.49386	5.23043	365.974	3.9
51	1	Yes	OO	61O1S14.H1.P3	Female	11	Yes	No	Nobody came			7.4941	5.23023	361.261	3.9
52	1	Yes	OR	61O1S15.H7.P1	Male	10	Yes	No	Nobody came			7.49445	5.23053	389.5	4.366
53	1	Yes	OR	61O1S15.H2.P1	Male	12	Yes	No	Nobody came			7.49464	5.23021	426.9	4.872
54	1	Yes	FT	61O1S15.H1.P1	Female	9	Yes	No	Nobody came			7.49474	5.23009	396	19.721
56	1	Yes	FT	61O1S15.H1.P3	Female	13	Yes	No	Nobody came			7.49487	5.22999	406.3	19.721
57	1	Yes	FT	61O1S15.H3.P1	Male	14	Yes	No	Nobody came			7.4948	5.23013	406.3	94.995
58	1	Yes	FT	61O1S15.H4.P1	Male	7	Yes	No	Nobody came			7.49478	5.23024	406.3	18.859
59	1	Yes	FT	61O1S15.H5.P1	Male	12	Yes	No	Nobody came			7.49479	5.23024	406.3	17.371
61	1	Yes	IH	61O1S16.H16.P1	Male	8	Yes	No	Nobody came			7.49529	5.23062	413.676	3.9
62	1	Yes	IH	61O1S16.H7.P1	Male	12	Yes	No	Nobody came			7.49519	5.23014	412.453	3.9
63	1	Yes	IH	61O1S16.H7.P2	Female	8	Yes	No	Nobody came			7.49517	5.23009	413.382	3.9
64	1	Yes	IH	61O1S16.H8.P1	Female	8	Yes	Don't know				7.49511	5.23018	401.525	3.9
66	1	Yes	AA	61O1S17.H3.P1	Male	7	Yes	No	Nobody came			7.49202	5.23057	388.6	4.924
67	1	Yes	AA	61O1S17.H15.P1	Male	13	Yes	No	Nobody came			7.49285	5.23009	373.8	4.8
68	1	Yes	OA	61O1S17.H15.P2	Male	8	Yes	No	Nobody came			7.49284	5.23012	373.1	4.892
69	1	Yes	OA	61O1S17.H15.P3	Male	11	Yes	No	Nobody came			7.49284	5.23013	373.1	4.966
71	1	Yes	OA	61O1S17.H11.P2	Female	10	Yes	No	Nobody came			7.49283	5.23022	338	4.534
72	1	Yes	AA	61O1S17.H8.P1	Male	9	Yes	No	Nobody came			7.493	5.23073	350.6	4.75
73	1	Yes	OA	61O1S17.H8.P2	Female	8	Yes	No	Nobody came			7.49296	5.23075	350.6	4.971
74	1	Yes	AA	61O1S17.H10.P1	Female	10	Yes	No	Nobody came			7.49269	5.23072	355.2	4.683
75	1	Yes	OA	61O1S17.H10.P2	Female	10	Yes	No	Nobody came			7.49271	5.23069	355.1	4.7
76	1	Yes	OA	61O1S17.H10.P3	Female	8	Yes	No	Nobody came			7.49271	5.23069	354.6	4.35
77	1	Yes	AA	61O1S17.H7.P1	Male	10	Yes	No	Nobody came			7.49306	5.23069	360.9	4.554
78	1	Yes	AB	61O1S18.H2.P2	Female	9	Yes	No	Nobody came			7.49056	5.23286	343.9	4.94
79	1	Yes	AB	61O1S18.H11.P1	Female	10	Yes	No	Didn't hear about MDA			7.4907	5.23302	367.5	4.98
80	1	Yes	AB	61O1S18.H14.P1	Female	11	Yes	No	Nobody came			7.49051	5.23293	355.8	4.85
81	1	Yes	OO	61O1S18.H2.P1	Male	12	Yes	No	Nobody came			7.50163	5.23368	0	3000
82	1	Yes	OO	61O1S18.H14.P2	Male	10	Yes	No	Nobody came			7.4935	5.23695	0	2500
83	1	Yes	OR	61O1S19.H2.P1	Female	7	Yes	No	Nobody came			7.49077	5.23249	350.9	4.4
85	1	Yes	OA	61O1S19.H2.P2	Male	9	Yes	No	Nobody came			7.49183	5.23071	380.1	4.971
86	1	Yes	OA	61O1S19.H2.P3	Male	10	Yes	No	Nobody came			7.49182	5.23069	380.1	4.716
89	1	Yes	OO	61O1S2.H21.P1	Male	9	Yes	No	Nobody came			7.48617	5.23009	390.905	2300
90	1	Yes	OO	61O1S2.H21.P2	Male	13	Yes	No	Nobody came			7.49096	5.22921	389.932	3.9
91	1	Yes	OO	61O1S2.H21.P3	Male	13	Yes	No	Nobody came			7.49108	5.22918	388.878	3.9
92	1	Yes	OO	61O1S2.H7.P1	Female	11	Yes	No	Nobody came			7.48718	5.23042	391.525	2600
93	1	Yes	OO	61O1S2.H7.P2	Female	9	Yes	No	Nobody came			7.49059	5.22683	391.525	2000
94	1	Yes	AB	61O1S2.H10.P2	Female	10	Yes	No	Nobody came			7.48718	5.23042	391.525	2600
95	1	Yes	AB	61O1S2.H10.P1	Male	10	Yes	No	Nobody came			7.49141	5.22883	418.412	4.535
96	1	Yes	AB	61O1S2.H15.P1	Female	12	Yes	No	Nobody came			7.48923	5.22748	418.412	2100
97	1	Yes	OO	61O1S2.H5.P1	Male	8	Yes	No	Nobody came			7.49116	5.22945	361.551	31.857
98	1	Yes	AD	61O1S20.H1.P1	Male	7	Yes	Yes		Yes		7.4941	5.23097	377.9	4.5
99	1	Yes	OA	61O1S21.H1.P1	Female	10	Yes	No	Nobody came			7.49473	5.23225	379.5	4.655
100	1	Yes	OA	61O1S21.H1.P2	Male	13	Yes	No	Nobody came			7.49477	5.23231	378.7	4.872
102	1	Yes	AA	61O1S21.H2.P1	Female	14	Yes	No	Rejected			7.49469	5.23232	380.7	4.9
104	1	Yes	AA	61O1S21.H3.P2	Female	8	Yes	No	Not allowed in school			7.49443	5.23282	388.8	3.937
106	1	Yes	AA	61O1S21.H4.P2	Male	7	Yes	No	Not allowed in school			7.49444	5.23291	371.5	4.85
107	1	Yes	OA	61O1S21.H8.P1	Male	14	Yes	No	Nobody came			7.4942	5.23277	387	4.983
109	1	Yes	OA	61O1S21.H8.P4	Male	12	Yes	No	Nobody came			7.49399	5.23273	412	3.9
110	1	Yes	AA	61O1S21.H11.P1	Male	14	Yes	No	Nobody came			7.49415	5.23229	391.7	3.9
111	1	Yes	OA	61O1S21.H11.P2	Female	9	Yes	Yes		Yes		7.49419	5.23228	391.8	4.26
112	1	Yes	AA	61O1S21.H8.P2	Male	8	Yes	No	Nobody came			7.49426	5.23288	387	4.933
113	1	Yes	OA	61O1S21.H11.P3	Female	7	Yes	No	Nobody came			7.49419	5.23228	392.1	3.972
114	1	Yes	OA	61O1S21.H10.P1	Female	13	Yes	No	Rejected			7.49401	5.23258	368.6	4.66
116	1	Yes	AA	61O1S21.H10.P3	Female	13	Yes	No	Relocated			7.49404	5.23259	366.3	4.866
118	1	Yes	OO	61O1S22.H7.P2	Female	11	Yes	No	Nobody came			7.49125	5.22781	0	2300
119	1	Yes	OO	61O1S22.H8.P4	Male	14	Yes	No	Rejected			7.48923	5.22748	0	2100
120	1	Yes	OO	61O1S22.H8.P5	Male	12	Yes	No	Nobody came			7.49294	5.22781	0	1100
121	1	Yes	OO	61O1S22.H20.P1	Male	9	Yes	No	Nobody came			7.49002	5.22761	0	2300
122	1	Yes	AB	61O1S22.H1.P1	Female	9	Yes	No	Nobody came			7.49465	5.23186	375.1	5
123	1	Yes	AB	61O1S22.H1.P2	Male	11	Yes	Don't know				7.49456	5.23173	405.9	3.9
124	1	Yes	AB	61O1S22.H8.P1	Female	12	Yes	No	Nobody came			7.49445	5.2318	403.1	4.914
128	1	Yes	AB	61O1S22.H17.P1	Female	7	Yes	No	Nobody came			7.49407	5.23158	368.9	4.9
129	1	Yes	AB	61O1S22.H20.P2	Female	7	Yes	No	Nobody came			7.49403	5.23187	384.7	4.9
130	1	Yes	OR	61O1S23.H1.P1	Female	11	Yes	No	Nobody came			7.49465	5.2312	404.4	4.907
131	1	Yes	FT	61O1S23.H6.P1	Female	12	Yes	No	Nobody came			7.4943	5.23163	407	26.038
132	1	Yes	FT	61O1S23.H7.P1	Male	12	Yes	No	Nobody came			7.49424	5.23172	406.363	25.789
134	1	Yes	FT	61O1S23.H10.P2	Female	8	Yes	No	Didn't hear about MDA			7.49441	5.23132	395.978	15.675
135	1	Yes	FT	61O1S23.H13.P1	Male	12	Yes	No	Nobody came			7.49412	5.23167	395.581	20.479
136	1	Yes	FT	61O1S23.H15.P2	Male	14	Yes	No	Nobody came			7.49409	5.23141	381.811	31.98
137	1	Yes	FT	61O1S23.H17.P1	Female	13	Yes	Don't know				7.49399	5.23149	377	30.192
138	1	Yes	FT	61O1S23.H18.P1	Male	14	Yes	No	Nobody came			7.49415	5.23137	367.477	25.789
139	1	Yes	FT	61O1S23.H20.P1	Male	14	Yes	Don't know				7.494	5.23107	376.158	21.238
142	1	Yes	FT	61O1S23.H21.P2	Female	10	Yes	No	Didn't hear about MDA			7.49445	5.23079	376.717	47.027
143	1	Yes	FT	61O1S23.H21.P3	Female	8	Yes	No	Didn't hear about MDA			7.49417	5.23086	385.711	36.408
144	1	Yes	FT	61O1S23.H18.P3	Male	10	Yes	Don't know				7.49407	5.23149	382.548	9.607
145	1	Yes	OR	61O1S24.H15.P1	Female	11	Yes	No	Nobody came			7.49396	5.23147	390.618	96
146	1	Yes	OA	61O1S25.H6.P2	Female	12	Yes	No	Nobody came			7.49322	5.23345	381.5	4.98
147	1	Yes	AA	61O1S25.H6.P3	Female	9	Yes	No	Nobody came			7.49321	5.23336	381.5	4.814
148	1	Yes	AA	61O1S25.H6.P4	Female	10	Yes	No	Rejected			7.49309	5.23335	381.6	4.5
149	1	Yes	OA	61O1S25.H7.P1	Female	8	Yes	No	Rejected			7.49317	5.23322	396	4.642
150	1	Yes	AA	61O1S25.H6.P1	Female	14	Yes	No	Nobody came			7.49324	5.23343	383	4.942
151	1	Yes	AA	61O1S25.H2.P1	Male	10	Yes	Don't know				7.49207	5.23346	362	4.885
152	1	Yes	AA	61O1S25.H3.P1	Female	9	Yes	No	Nobody came			7.49257	5.23314	343.7	4.68
153	1	Yes	OA	61O1S25.H5.P1	Female	8	Yes	No	Nobody came			7.49266	5.23327	375.7	4.44
154	1	Yes	OR	61O1S26.H23.P1	Male	12	Yes	No	Nobody came			7.49163	5.23176	383.4	4.695
155	1	Yes	OR	61O1S26.H24.P1	Female	7	Yes	No	Nobody came			7.49165	5.23177	384.4	3.265
157	1	Yes	OO	61O1S26.H15.P1	Female	10	Yes	No	Nobody came			7.48923	5.22748	0	2100
158	1	Yes	OO	61O1S26.H20.P1	Male	10	Yes	No	Nobody came			7.48923	5.22748	0	2100
159	1	Yes	OO	61O1S26.H23.P3	Female	7	Yes	No	Nobody came			7.49151	5.23181	386.814	2.103
160	1	Yes	AB	61O1S26.H8.P1	Male	13	Yes	No	Nobody came			7.49125	5.23288	374.6	4.766
161	1	Yes	AB	61O1S26.H19.P1	Female	7	Yes	No	Nobody came			7.49202	5.23209	346.9	4.986
162	1	Yes	FT	61O1S27.H1.P1	Male	7	Yes	Don't know				7.49195	5.23289	374.6	22.161
163	1	Yes	FT	61O1S27.H2.P1	Male	13	Yes	No	Nobody came			7.49196	5.2329	374.6	16.687
164	1	Yes	FT	61O1S27.H4.P1	Female	7	Yes	Don't know				7.49199	5.23289	377.868	57.646
165	1	Yes	FT	61O1S27.H4.P2	Female	14	Yes	Don't know				7.49221	5.2331	377.489	21.238
166	1	Yes	FT	61O1S27.H4.P3	Male	9	Yes	Don't know				7.49192	5.23304	377.647	27.306
167	1	Yes	FT	61O1S27.H8.P1	Female	12	Yes	No	Didn't hear about MDA			7.49201	5.2333	374.6	23.766
168	1	Yes	FT	61O1S27.H8.P2	Female	9	Yes	No	Didn't hear about MDA			7.49197	5.23338	374.6	45.992
169	1	Yes	FT	61O1S27.H1.P2	Female	14	Yes	Don't know				7.49214	5.23343	374.6	23.513
171	1	Yes	FT	61O1S27.H10.P2	Female	10	Yes	No	Didn't hear about MDA			7.49216	5.23221	358.271	21.996
172	1	Yes	FT	61O1S27.H10.P3	Male	13	Yes	No	Didn't hear about MDA			7.49225	5.23213	363.181	32.615
174	1	Yes	AD	61O1S28.H6.P2	Male	11	Yes	Yes		Yes		7.49257	5.2336	373.1	4.9
175	1	Yes	AD	61O1S28.H6.P3	Female	13	Yes	Yes		Yes		7.49261	5.23349	373.1	4.86
176	1	Yes	AD	61O1S28.H8.P1	Male	7	Yes	No	Didn't hear about MDA			7.49263	5.23377	378	4.58
178	1	Yes	AD	61O1S28.H8.P3	Female	9	Yes	No	Didn't hear about MDA			7.49263	5.23378	366.6	4.966
179	1	Yes	AD	61O1S28.H8.P4	Male	10	Yes	No	Didn't hear about MDA			7.49262	5.23378	367.6	4.816
180	1	Yes	AD	61O1S28.H14.P1	Female	11	Yes	Yes		Yes		7.49272	5.23376	367.3	4.84
181	1	Yes	AD	61O1S28.H18.P1	Female	11	Yes	No	Didn't hear about MDA			7.49313	5.23384	385.4	4.8
182	1	Yes	IH	61O1S28.H7.P1	Female	8	Yes	No	Nobody came			7.49247	5.2337	392.057	1.452
183	1	Yes	IH	61O1S28.H9.P1	Female	13	Yes	No	Nobody came			7.49247	5.23398	364.822	2.87
184	1	Yes	IH	61O1S28.H9.P2	Female	7	Yes	No	Nobody came			7.49244	5.23386	405.906	2.021
185	1	Yes	IH	61O1S28.H8.P5	Male	12	Yes	No	Nobody came			7.49257	5.23377	398.376	1.512
187	1	Yes	AA	61O1S29.H1.P4	Male	11	Yes	No	Nobody came			7.4931	5.23228	362	4.482
188	1	Yes	OA	61O1S29.H1.P3	Female	12	Yes	No	Nobody came			7.4931	5.23224	362	4.866
189	1	Yes	AA	61O1S29.H1.P2	Female	13	Yes	No	Rejected			7.4931	5.23218	362	4.833
190	1	Yes	AA	61O1S29.H1.P1	Female	7	Yes	No	Nobody came			7.49317	5.23213	362	4.716
191	1	Yes	OR	61O1S3.H13.P1	Female	9	Yes	No	Nobody came			7.49071	5.22869	386	3.533
192	1	Yes	OR	61O1S3.H14.P1	Male	8	Yes	Don't know				7.49072	5.22862	390.5	4.782
193	1	Yes	OR	61O1S3.H14.P1	Male	12	Yes	No	Nobody came			7.4903	5.22865	367.8	4.675
194	1	Yes	OR	61O1S3.H22.P1	Female	10	Yes	Don't know				7.48999	5.22864	382.3	4.652
195	1	Yes	FT	61O1S3.H10.P1	Female	9	Yes	No	Nobody came			7.49085	5.22893	392	45.889
196	1	Yes	FT	61O1S3.H12.P1	Female	8	Yes	No	Didn't hear about MDA			7.49072	5.22866	386.026	77.152
197	1	Yes	FT	61O1S3.H12.P2	Male	7	Yes	No	Nobody came			7.49072	5.22867	378.856	23.513
198	1	Yes	FT	61O1S3.H6.P1	Female	10	Yes	No	Nobody came			7.49069	5.22882	354	22.755
200	1	Yes	FT	61O1S3.H21.P2	Female	10	Yes	No	Nobody came			7.48996	5.22863	372.486	15.17
201	1	Yes	FT	61O1S3.H12.P3	Male	9	Yes	No	Nobody came			7.60874	5.20296	451	75.217
202	1	Yes	OO	61O1S30.H1.P1	Female	11	Yes	No	Nobody came			7.49275	5.2322	407.379	1.172
203	1	Yes	OO	61O1S30.H2.P1	Female	8	Yes	No	Nobody came			7.4928	5.23211	402.902	3.9
205	1	Yes	OO	61O1S30.H6.P1	Male	13	Yes	Yes		Don't know		7.48923	5.22748	448.734	2100
206	1	Yes	OO	61O1S30.H6.P2	Female	11	Yes	No	Nobody came			7.48923	5.22748	448.734	2100
209	1	Yes	OO	61O1S30.H10.P2	Male	8	Yes	No	Nobody came			7.4899	5.22814	0	2200
210	1	Yes	OO	61O1S30.H14.P1	Male	8	Yes	No	Nobody came			7.48925	5.22749	0	2300
211	1	Yes	OO	61O1S30.H21.P1	Male	12	Yes	No	Nobody came			7.48957	5.22781	0	2300
212	1	Yes	OO	61O1S30.H21.P2	Female	8	Yes	No	Nobody came			7.4951	5.24478	0	2900
213	1	Yes	OO	61O1S30.H23.P1	Male	10	Yes	No	Nobody came			7.49125	5.22781	0	2300
214	1	Yes	OO	61O1S30.H23.P3	Male	14	Yes	No	Nobody came			7.49125	5.22781	0	2300
215	1	Yes	OO	61O1S30.H24.P1	Female	10	Yes	No	Nobody came			7.49125	5.22781	0	2300
216	1	Yes	OO	61O1S30.H27.P2	Male	12	Yes	No	Nobody came			7.48956	5.22846	0	3100
217	1	Yes	AB	61O1S30.H1.P2	Female	11	Yes	No	Nobody came			7.49268	5.23207	365.8	4.679
218	1	Yes	AB	61O1S30.H3.P1	Female	11	Yes	No	Nobody came			7.49269	5.23205	366.1	4.772
222	1	Yes	AB	61O1S30.H10.P3	Female	10	Yes	No	Nobody came			7.49209	5.23206	374.6	4.275
224	1	Yes	AB	61O1S30.H22.P1	Male	8	Yes	No	Parent disallowed			7.49243	5.23138	374.6	4.04
225	1	Yes	AB	61O1S30.H22.P2	Male	12	Yes	No	Nobody came			7.49244	5.23136	374.6	4.283
226	1	Yes	AB	61O1S30.H23.P2	Male	11	Yes	No	Nobody came			7.49255	5.23127	386.3	4.866
227	1	Yes	AB	61O1S30.H25.P1	Male	9	Yes	No	Nobody came			7.49201	5.23119	360.3	4.784
228	1	Yes	AB	61O1S30.H27.P1	Female	8	Yes	No	Nobody came			7.492	5.2315	379.5	4.98
229	1	Yes	AB	61O1S30.H36.P1	Male	8	Yes	No	Nobody came			7.4921	5.23178	380.1	4.92
230	1	Yes	OR	61O1S31.H1.P2	Male	10	Yes	Yes		Yes		7.49369	5.23225	408.4	3.833
231	1	Yes	OR	61O1S31.H14.P1	Male	11	Yes	No	Absent			7.49328	5.23281	420.6	4.2
232	1	Yes	OR	61O1S31.H14.P3	Male	12	Yes	No	Absent			7.49329	5.23281	417.6	3.533
233	1	Yes	OR	61O1S31.H12.P1	Male	7	Yes	No	Underage			7.49329	5.233	400.7	3.24
235	1	Yes	FT	61O1S31.H1.P1	Male	7	Yes	Yes		Yes		7.49369	5.23214	393	20.1
236	1	Yes	FT	61O1S31.H14.P2	Male	9	Yes	No	Didn't hear about MDA			7.49334	5.23281	408.484	36.714
237	1	Yes	FT	61O1S31.H14.P4	Male	14	Yes	No	Nobody came			7.49321	5.23277	405.745	31.699
238	1	Yes	FT	61O1S31.H15.P1	Male	12	Yes	No	Didn't hear about MDA			7.49326	5.233	408.552	22.755
239	1	Yes	FT	61O1S31.H21.P1	Female	13	Yes	Don't know				7.4929	5.2335	403.795	63.714
240	1	Yes	FT	61O1S31.H22.P1	Female	7	Yes	No	Nobody came			7.49279	5.23314	384.328	40.579
241	1	Yes	FT	61O1S31.H23.P1	Female	7	Yes	Don't know				7.49283	5.23327	385.633	19.721
242	1	Yes	FT	61O1S31.H24.P1	Male	7	Yes	Don't know				7.49283	5.2331	386.281	31.857
243	1	Yes	FT	61O1S31.H25.P1	Female	7	Yes	Don't know				7.49281	5.23309	391.223	40.959
244	1	Yes	AD	61O1S31.H2.P1	Female	14	Yes	Yes		Yes		7.4941	5.23186	421.6	4.966
245	1	Yes	AD	61O1S32.H7.P1	Male	14	Yes	Yes		Yes		7.49389	5.23191	380.6	4.8
246	1	Yes	AD	61O1S32.H7.P2	Male	12	Yes	Yes		Yes		7.49388	5.23188	380.4	4.75
247	1	Yes	AD	61O1S32.H7.P3	Female	9	Yes	Yes		Yes		7.49385	5.23186	380.1	4.6
248	1	Yes	AD	61O1S32.H8.P1	Female	9	Yes	No	Rejected			7.49376	5.23181	382.5	4.78
249	1	Yes	AD	61O1S32.H18.P1	Male	8	Yes	No	Didn't hear about MDA			7.49339	5.23173	383.4	3.9
250	1	Yes	AD	61O1S32.H22.P5	Male	9	Yes	No	Didn't hear about MDA			7.49292	5.23152	379	4.98
251	1	Yes	Ad	61O1S32.H28.P2	Male	12	Yes	Yes		Yes		7.4929	5.23216	388.5	4.94
253	1	Yes	AD	61O1S32.H30.P1	Female	11	Yes	Yes		Yes		7.49285	5.23216	387.4	4.816
254	1	Yes	AD	61O1S32.H31.P2	Male	12	Yes	Yes		Yes		7.49313	5.23215	383.4	4.45
255	1	Yes	AD	61O1S32.H35.P1	Female	12	Yes	No	Didn't hear about MDA			7.49355	5.23226	382.9	5
256	1	Yes	AD	61O1S32.H35.P2	Female	9	Yes	No	Didn't hear about MDA			7.49356	5.23228	382.9	4.98
257	1	Yes	IH	61O1S32.H5.P1	Male	10	Yes	Yes		Yes		7.49376	5.2319	395.32	2.271
259	1	Yes	IH	61O1S32.H6.P1	Male	11	Yes	Yes		Yes		7.49382	5.23181	390.733	1.915
261	1	Yes	IH	61O1S32.H5.P3	Female	13	Yes	No	Nobody came			7.49373	5.23207	405.085	1.325
262	1	Yes	IH	61O1S32.H3.P1	Female	10	Yes	Yes		Yes		7.49399	5.23192	422.994	1.307
263	1	Yes	IH	61O1S32.H8.P2	Male	14	Yes	No	Nobody came			7.49387	5.23189	384.987	2.357
264	1	Yes	IH	61O1S32.H27.P1	Male	11	Yes	No	Nobody came			7.49274	5.23236	441.755	2.614
266	1	Yes	IH	61O1S32.H34.P1	Female	9	Yes	No	Nobody came			7.49363	5.23216	392.888	4.773
267	1	Yes	IH	61O1S32.H34.P2	Male	13	Yes	No	Nobody came			7.49349	5.23247	420.586	4.52
268	1	Yes	IH	61O1S32.H28.P1	Female	9	Yes	No	Nobody came			7.49284	5.23237	459.495	4.689
269	1	Yes	IH	61O1S32.H28.P3	Male	14	Yes	No	Nobody came			7.49271	5.23226	417.219	2.275
270	1	Yes	AD	61O1S32.H29.P1	Male	11	Yes	No	Nobody came			7.49279	5.23226	419.608	2.238
272	1	Yes	AD	61O1S32.H31.P1	Male	9	Yes	No	Nobody came			7.49314	5.23214	368.18	2.898
274	1	Yes	Jegede Precious	61O1S4.H3.P2	Female	8	Yes	No	Didn't hear about MDA			7.48963	5.22989	364.2	4.166
275	1	Yes	AD	61O1S4.H3.P3	Female	11	Yes	No	Didn't hear about MDA			7.48998	5.23004	361.1	4.5
276	1	Yes	AD	61O1S4.H3.P4	Male	11	Yes	No	Didn't hear about MDA			7.49011	5.22931	357.8	3.9
277	1	Yes	AD	61O1S4.H3.P5	Female	13	Yes	No	Didn't hear about MDA			7.48987	5.22874	356	4.633
278	1	Yes	AD	61O1S4.H5.P6	Male	8	Yes	Yes		Yes		7.48987	5.22883	341.2	4.697
279	1	Yes	OO	61O1S4.H9.P3	Female	14	Yes	Yes		Yes		7.50707	5.22915	0	2300
280	1	Yes	OA	61O1S5.H6.P4	Female	14	Yes	No	Nobody came			7.49189	5.22942	359.3	4.816
281	1	Yes	OA	61O1S5.H6.P3	Female	14	Yes	No	Nobody came			7.4919	5.22936	359	4.871
282	1	Yes	AA	61O1S5.H6.P2	Female	14	Yes	No	Nobody came			7.49196	5.22956	353.3	4.506
283	1	Yes	AA	61O1S5.H6.P1	Female	7	Yes	No	Nobody came			7.49195	5.22958	352	4.959
284	1	Yes	OA	61O1S5.H7.P2	Male	7	Yes	No	Nobody came			7.49196	5.22947	362.6	4.937
285	1	Yes	OA	61O1S5.H7.P1	Male	12	Yes	No	Nobody came			7.49196	5.22947	362.6	4.671
286	1	Yes	OO	61O1S6.H18.P1	Female	8	Yes	Yes		No	Nobody came	7.49121	5.22996	361.2	4.3
288	1	Yes	OO	61O1S6.H2.P1	Male	8	Yes	No	Nobody came			7.48957	5.22781	0	2300
290	1	Yes	AB	61O1S6.H5.P1	Male	7	Yes	No	Nobody came			7.4935	5.23695	418.412	2500
291	1	Yes	AB	61O1S6.H16.P1	Female	8	Yes	Don't know				7.50163	5.23368	418.412	3000
292	1	Yes	AB	61O1S6.H20.P1	Female	12	Yes	No	Nobody came			7.49141	5.22986	390.693	33.374
293	1	Yes	OO	61O1S6.H3.P1	Male	11	Yes	Don't know				7.48923	5.22748	0	2100
294	1	Yes	OR	61O1S7.H1.P2	Female	7	Yes	No	Nobody came			7.49211	5.22972	388.9	4.914
295	1	Yes	OR	61O1S7.H3.P1	Female	9	Yes	No	Nobody came			7.49243	5.22941	377.3	4.941
296	1	Yes	OR	61O1S7.H6.P1	Female	13	Yes	Yes		Yes		7.49267	5.22949	382.3	4.85
297	1	Yes	OR	61O1S7.H6.P2	Female	14	Yes	Yes		Yes		7.49268	5.22952	383.6	4.4
298	1	Yes	OR	61O1S7.H8.P1	Female	12	Yes	Yes		Yes		7.49287	5.22946	386	3.764
300	1	Yes	OR	61O1S7.H8.P3	Female	9	Yes	Yes		Yes		7.49292	5.22936	383.1	4.5
301	1	Yes	OR	61O1S7.H20.P1	Male	8	Yes	No	Nobody came			7.49365	5.22923	388.1	4.973
303	1	Yes	OR	61O1S7.H21.P1	Female	8	Yes	Yes		No	Nobody came	7.49369	5.22924	398	5.35
304	1	Yes	FT	61O1S7.H1.P1	Male	9	Yes	No	Nobody came			7.4924	5.22935	388.908	4.993
305	1	Yes	FT	61O1S7.H2.P1	Female	14	Yes	No	Nobody came			7.49237	5.2293	388.744	37.419
306	1	Yes	FT	61O1S7.H5.P3	Female	7	Yes	No	Nobody came			7.4925	5.2295	388.989	24.272
308	1	Yes	FT	61O1S7.H5.P1	Female	12	Yes	Yes		Yes		7.49267	5.22953	375.985	6.068
309	1	Yes	FT	61O1S7.H5.P2	Female	14	Yes	Yes		Yes		7.49265	5.22953	371.727	15.928
310	1	Yes	FT	61O1S7.H9.P1	Male	7	Yes	No	Underage			7.49268	5.2295	372.594	7.753
311	1	Yes	FT	61O1S7.H7.P1	Male	10	Yes	Yes		Yes		7.4927	5.22943	372.381	18.204
312	1	Yes	AD	61O1S8.H1.P1	Female	11	Yes	No	Didn't hear about MDA			7.49073	5.22993	358	4.44
313	1	Yes	AA	61O1S9.H12.P1	Female	7	Yes	No	Nobody came			7.4913	5.23058	383.7	4.483
315	1	Yes	OA	61O1S9.H11.P3	Female	9	Yes	No	Nobody came			7.49125	5.23073	384.7	4.181
316	1	Yes	AA	61O1S9.H3.P1	Female	9	Yes	No	Nobody came			7.49105	5.23061	362.8	4.466
317	1	Yes	OA	61O1S9.H11.P2	Female	9	Yes	No	Nobody came			7.49124	5.23074	364.7	4.733
318	1	Yes	AA	61O1S9.H11.P1	Female	13	Yes	No	Nobody came			7.49122	5.2308	364.6	4.885
319	1	Yes	OA	61O1S9.H13.P1	Female	8	Yes	No	Nobody came			7.49123	5.23037	369.4	4.833
320	2	Yes	OO	61O3S4.H9.P1	Female	14	Yes	Yes		Yes		7.50607	5.22944	0	1100
321	2	Yes	OO	61O3S4.H2.P3	Male	11	Yes	No	Nobody came			7.50708	5.22911	0	2300
322	2	Yes	OO	61O3S4.H20.P1	Male	14	Yes	No	Nobody came			7.50695	5.22907	0	1100
323	2	Yes	OO	61O3S4.H18.P1	Male	11	Yes	No	Nobody came			7.50708	5.22911	0	2300
325	2	Yes	OO	61O3S4.H21.P1	Female	13	Yes	Yes		Yes		7.50708	5.22911	0	2300
327	2	Yes	OO	61O3S4.H21.P5	Male	12	Yes	Yes		Yes		7.51351	5.22716	0	2800
328	2	Yes	OO	61O3S4.H30.P2	Female	13	Yes	No	Nobody came			7.51351	5.22716	0	2800
329	2	Yes	OO	61O3S4.H21.P1	Female	14	Yes	Don't know				7.50708	5.22911	0	2300
332	2	Yes	OO	61O3S13.H5.P1	Female	12	Yes	No	Nobody came			7.50708	5.22911	0	2300
333	2	Yes	OO	61O3S13.H7.P1	Male	14	Yes	No	Nobody came			7.50708	5.22911	0	2300
334	2	Yes	OR	61O3S5.H2.P1	Male	13	Yes	Don't know				7.4993	5.22934	419.8	4.785
335	2	Yes	OR	61O3S5.H9.P1	Male	12	Yes	No	Absent			7.49943	5.22915	418.8	4.899
336	2	Yes	OR	61O3S5.H10.P1	Female	14	Yes	No	Nobody came			7.49939	5.22916	418.1	4.876
337	2	Yes	OR	61O3S5.H11.P1	Male	7	Yes	No	Nobody came			7.4994	5.22917	416.9	4.444
338	2	Yes	OR	61O3S5.H18.P1	Female	13	Yes	Yes		Yes		7.4997	5.22871	409.4	4.833
340	2	Yes	OR	61O3S6.H12.P2	Female	9	Yes	No	Nobody came			7.50011	5.22925	417.7	5
343	2	Yes	OR	61O3S18.H29.P1	Female	8	Yes	No	Nobody came			7.50272	5.22993	405.2	4.928
344	2	Yes	OR	61O3S18.H29.P2	Female	11	Yes	Yes		Yes		7.50274	5.22994	406.6	4.54
346	2	Yes	OR	61O3S18.H23.P1	Male	10	Yes	No	Nobody came			7.50261	5.23031	403.1	3.95
348	2	Yes	OR	61O3S18.H16.P1	Male	9	Yes	No	Nobody came			7.50265	5.23041	410.3	4.907
350	2	Yes	OR	61O3S18.H17.P1	Male	8	Yes	No	Nobody came			7.50266	5.23037	410.4	4.495
351	2	Yes	OR	61O3S18.H18.P1	Female	7	Yes	No	Nobody came			7.50228	5.23015	424.5	4.955
352	2	Yes	OR	61O3S17.H3.P1	Male	11	Yes	No	Nobody came			7.50229	5.23008	397.6	4.643
353	2	Yes	OR	61O3S17.H3.P2	Female	13	Yes	No	Nobody came			7.50221	5.23011	397.8	4.94
355	2	Yes	OR	61O3S17.H5.P1	Female	10	Yes	No	Not a resident			7.50205	5.23013	433.1	4.928
356	2	Yes	OR	61O3S17.H5.P2	Male	8	Yes	No	Not a resident			7.50214	5.23019	433.1	4.77
357	2	Yes	OR	61O3S17.H8.P1	Male	9	Yes	No	Nobody came			7.50212	5.2304	398.9	4.407
359	2	Yes	AB	61O3S3.H7.P1	Male	7	Yes	No	Nobody came			7.50131	5.22805	392.2	4.737
360	2	Yes	AB	61O3S4.H9.P4	Male	10	Yes	Yes		Yes		7.50132	5.22806	394.3	4.43
361	2	Yes	AB	61O3S3.H11.P1	Female	12	Yes	No	Nobody came			7.50075	5.22887	391.7	4.966
364	2	Yes	AB	61O3S4.H17.P1	Female	9	Yes	No	Nobody came			7.50173	5.22821	380.5	4.983
365	2	Yes	AB	61O3S4.H17.P2	Male	13	Yes	No	Nobody came			7.50163	5.22824	380.3	4.98
366	2	Yes	AB	61O3S4.H21.P3	Female	8	Yes	No	Nobody came			7.50204	5.22809	383.1	3.9
367	2	Yes	AB	61O3S4.H30.P1	Female	7	Yes	No	Nobody came			7.5021	5.22825	395.9	4.78
370	2	Yes	AB	61O3S13.H1.P1	Female	10	Yes	No	Nobody came			7.50137	5.23011	384.1	4.94
371	2	Yes	AB	61O3S13.H10.P1	Female	9	Yes	No	Nobody came			7.50112	5.23054	378.5	4.677
372	2	Yes	AB	61O3S13.H10.P5	Male	11	Yes	No	Nobody came			7.50105	5.23061	379.9	4.68
373	2	Yes	AB	61O3S13.H5.P2	Male	8	Yes	No	Nobody came			7.50121	5.23082	392.8	4.8
375	2	Yes	OA	61O3S1.H11.P1	Female	13	Yes	No	Nobody came			7.50053	5.22783	400	4.44
376	2	Yes	OA	61O3S1.H11.P2	Female	10	Yes	No	Nobody came			7.50057	5.22775	397.9	4.483
377	2	Yes	AA	61O3S1.H2.P1	Female	12	Yes	No	Nobody came			7.49981	5.22778	363.8	4.928
378	2	Yes	AA	61O3S1.H2.P2	Female	12	Yes	No	Nobody came			7.49974	5.2279	365.9	5
380	2	Yes	OA	61O3S1.H6.P2	Male	9	Yes	No	Absent			7.50014	5.22815	400.9	4.6
381	2	Yes	AA	61O3S2.H5.P1	Female	11	Yes	No	Nobody came			7.49976	5.22831	380.9	4.7
382	2	Yes	AA	61O3S2.H5.P2	Male	14	Yes	No	Nobody came			7.49979	5.22834	380.8	4.52
384	2	Yes	OA	61O3S1.H1.P1	Male	7	Yes	No	I don’t know			7.49914	5.22852	393.4	4.45
385	2	Yes	OA	61O3S1.H1.P2	Female	7	Yes	No	I don’t know			7.49916	5.22856	394	4.866
386	2	Yes	AA	61O3S10.H12.P1	Female	11	Yes	Yes		Yes		7.49869	5.23094	389.8	4.46
387	2	Yes	AA	61O3S10.H12.P2	Male	7	Yes	No	Nobody came			7.49866	5.23099	388.9	4.683
388	2	Yes	OA	61O3S10.H4.P1	Male	7	Yes	No	Nobody came			7.49885	5.23069	437.8	4.35
389	2	Yes	AA	61O3S10.H4.P2	Male	13	Yes	No	Nobody came			7.49885	5.23069	439.6	4.342
390	2	Yes	OA	61O3S10.H5.P1	Female	10	Yes	No	Nobody came			7.49877	5.23041	388.1	4.683
395	2	Yes	AR	61O3S7.H5.P1	Female	14	Yes	No	Didn't hear about MDA			7.5006	5.2294	385.3	5.016
396	2	Yes	AR	61O3S7.H6.P1	Female	7	Yes	No	Didn't hear about MDA			7.50061	5.22937	388.3	4.9
397	2	Yes	AR	61O3S7.H6.P2	Male	14	Yes	Yes		Yes		7.50047	5.22937	398.9	4.766
400	2	Yes	AR	61O3S8.H1.P1	Male	7	Yes	Yes		Yes		7.50108	5.22904	413.8	4.985
401	2	Yes	AR	61O3S8.H2.P1	Male	10	Yes	Yes		Yes		7.50104	5.22894	413.6	4.871
403	2	Yes	AR	61O3S8.H8.P5	Male	10	Yes	Yes		Yes		7.50108	5.22908	414	4.916
404	2	Yes	AR	61O3S8.H4.P1	Male	12	Yes	No	Rejected			7.50106	5.22904	414.1	5
405	2	Yes	AR	61O3S8.H6.P1	Female	13	Yes	Yes		Yes		7.50144	5.22905	419.5	4.971
406	2	Yes	AR	61O3S8.H6.P2	Female	8	Yes	No	Didn't hear about MDA			7.50144	5.22904	419.2	4.762
407	2	Yes	AR	61O3S8.H6.P3	Male	9	Yes	No	Didn't hear about MDA			7.50139	5.22923	418.7	4.86
408	2	Yes	AR	61O3S8.H6.P4	Female	13	Yes	Yes		Yes		7.50145	5.22912	418.9	4.9
409	2	Yes	AR	61O3S9.H3.P1	Male	9	Yes	No	Didn't hear about MDA			7.50186	5.22964	410.4	4.98
410	2	Yes	AR	61O3S9.H5.P1	Male	9	Yes	No	Didn't hear about MDA			7.50206	5.22968	401.5	4.993
411	2	Yes	AR	61O3S9.H5.P2	Female	11	Yes	No	Didn't hear about MDA			7.50209	5.22963	401	4.68
412	2	Yes	AR	61O3S9.H8.P1	Male	11	Yes	No	Didn't hear about MDA			7.50216	5.2295	400.9	4.84
413	2	Yes	AR	61O3S19.H13.P1	Female	13	Yes	No	Didn't hear about MDA			7.49998	5.23141	401.6	4.489
415	2	Yes	AR	61O3S19.H11.P1	Female	7	No	No	Didn't hear about MDA			7.50037	5.23133	401.8	4.999
416	2	Yes	AR	61O3S19.H10.P2	Male	11	Yes	No	Didn't hear about MDA			7.50041	5.23132	402.1	4.58
418	2	Yes	AR	61O3S19.H5.P2	Male	12	Yes	No	Nobody came			7.50036	5.23168	401.3	4.607
419	2	Yes	AR	61O3S19.H5.P3	Male	14	Yes	No	Didn't hear about MDA			7.50035	5.23169	401.4	4.41
420	2	Yes	AR	61O3S19.H5.P4	Male	9	Yes	No	Didn't hear about MDA			7.50033	5.23173	401.4	4.657
421	2	Yes	AR	61O3S19.H6.P1	Female	12	Yes	No	Didn't hear about MDA			7.50025	5.23179	402.2	4.9
422	2	Yes	AR	61O3S19.H6.P2	Female	10	Yes	No	Didn't hear about MDA			7.50026	5.2318	402.2	4.774
424	2	Yes	FT	61O3S5.H13.P1	Male	13	Yes	Yes		Yes		7.49944	5.22909	404.639	25.789
426	2	Yes	FT	61O3S5.H13.P3	Male	9	Yes	Yes		Yes		7.49957	5.22902	405.755	39.008
428	2	Yes	FT	61O3S6.H22.P1	Male	8	Yes	No	Nobody came			7.49979	5.22932	401	18.204
430	2	Yes	FT	61O3S6.H21.P1	Male	12	Yes	Yes		Yes		7.49967	5.22932	424.803	23.513
432	2	Yes	FT	61O3S6.H26.P1	Female	8	Yes	No	Nobody came			7.50023	5.22968	418.628	12.515
434	2	Yes	FT	61O3S6.H27.P1	Female	7	Yes	No	Nobody came			7.50026	5.22965	417.738	18.204
435	2	Yes	FT	61O3S18.H2.P1	Female	13	Yes	No	Nobody came			7.50282	5.22989	405	16.687
436	2	Yes	FT	61O3S18.H2.P2	Female	8	Yes	No	Nobody came			7.50287	5.22988	407.201	25.789
437	2	Yes	FT	61O3S18.H3.P1	Female	8	Yes	No	Nobody came			7.50286	5.22987	408.657	42.476
438	2	Yes	FT	61O3S18.H4.P1	Female	8	Yes	Yes		Yes		7.50318	5.23005	408.538	28.823
439	2	Yes	FT	61O3S18.H5.P1	Female	12	Yes	Yes		Yes		7.50302	5.23006	409	19.215
440	2	Yes	FT	61O3S18.H5.P2	Male	10	Yes	Yes		Yes		7.50309	5.23002	408.791	27.306
441	2	Yes	FT	61O3S18.H5.P3	Female	7	Yes	Yes		Yes		7.5032	5.23008	409.258	37.166
442	2	Yes	AD	61O3S21.H7.P1	Female	12	Yes	No	Nobody came			7.49895	5.23173	399.5	4.866
444	2	Yes	AD	61O3S21.H7.P3	Male	8	Yes	No	Nobody came			7.49892	5.2317	397.6	4.3
445	2	Yes	AD	61O3S21.H7.P4	Female	10	Yes	No	Nobody came			7.49892	5.2318	397.4	4.8
446	2	Yes	AD	61O3S21.H4.P1	Female	12	Yes	No	Nobody came			7.4989	5.23159	367.6	4.92
447	2	Yes	AD	61O3S21.H4.P3	Female	14	Yes	No	Didn't hear about MDA			7.49876	5.23152	385	4.45
448	2	Yes	AD	61O3S21.H5.P1	Female	9	Yes	No	Nobody came			7.49859	5.23147	384.9	4.78
449	2	Yes	AD	61O3S21.H14.P1	Male	8	Yes	No	Didn't hear about MDA			7.49885	5.23165	375.8	4.56
450	2	Yes	AD	61O3S21.H8.P1	Male	12	Yes	No	Nobody came			7.49904	5.23143	377.8	4.266
452	2	Yes	AD	61O3S21.H23.P1	Male	11	Yes	No	Didn't hear about MDA			7.49909	5.23231	504.3	4.966
453	2	Yes	AD	61O3S21.H24.P1	Male	9	Yes	No	Didn't hear about MDA			7.49905	5.23172	488.9	4.966
454	2	Yes	AR	61O3S21.H28.P1	Male	10	Yes	No	Didn't hear about MDA			7.49961	5.23155	382	4.48
457	2	Yes	AD	61O3S29.H1.P1	Female	9	Yes	No	Didn't hear about MDA			7.49952	5.23247	380.5	4.72
461	2	Yes	AD	61O3S21.H18.P1	Male	7	Yes	No	Didn't hear about MDA			7.49919	5.23192	398	4.56
462	2	Yes	AD	61O3S21.H18.P2	Female	9	Yes	No	Didn't hear about MDA			7.49911	5.23192	398.1	4.78
464	2	Yes	OO	61O3S14.H1.P1	Male	13	Yes	No	Nobody came			7.49932	5.22977	0	2700
465	2	Yes	OO	61O3S14.H2.P1	Male	8	Yes	No	Nobody came			7.51351	5.22716	0	2800
466	2	Yes	OO	61O3S14.H2.P1	Female	10	Yes	No	Nobody came			7.50708	5.22911	0	2300
468	2	Yes	OO	61O3S14.H2.P4	Male	14	Yes	Yes		Yes		7.50708	5.22911	0	2300
469	2	Yes	OO	61O3S15.H7.P1	Male	12	Yes	No	Nobody came			7.50708	5.22911	0	2300
470	2	Yes	OO	61O3S13.H3.P2	Male	12	Yes	No	Nobody came			7.50708	5.22911	0	2300
471	2	Yes	OO	61O3S33.H11.P1	Male	14	Yes	No	Nobody came			7.50708	5.22911	0	2300
472	2	Yes	OO	61O3S33.H12.P1	Female	13	Yes	Yes		Yes		7.50708	5.22911	0	2300
473	2	Yes	OO	61O3S33.H11.P2	Male	8	Yes	No	Nobody came			7.50708	5.22911	0	2300
475	2	Yes	OO	61O3S33.H13.P1	Male	8	Yes	No	Nobody came			7.50708	5.22911	0	2300
476	2	Yes	OO	61O3S33.H13.P2	Male	10	Yes	No	Nobody came			7.50708	5.22911	0	2300
477	2	Yes	OO	61O3S33.H13.P3	Female	13	Yes	No	Nobody came			7.51351	5.22716	0	2800
479	2	Yes	OO	61O3S33.H9.P2	Female	7	Yes	No	Nobody came			7.50708	5.22911	0	2300
480	2	Yes	OO	61O3S32.H4.P4	Female	7	Yes	No	Nobody came			7.50066	5.23075	0	3500
481	2	Yes	OO	61O3S32.H4.P3	Male	13	No	No	Nobody came			7.50066	5.23075	0	3500
482	2	Yes	OO	61O3S32.H4.P2	Male	7	Yes	No	Nobody came			7.50368	5.2314	0	1800
487	2	Yes	OO	61O3S31.H1.P2	Female	10	Yes	No	Nobody came			7.50708	5.22911	0	2300
488	2	Yes	OO	61O3S32.H1.P1	Male	12	Yes	No	Nobody came			7.50708	5.22911	0	2300
489	2	Yes	OO	61O3S14.H15.P1	Male	10	Yes	No	Nobody came			7.50708	5.22911	0	2300
490	2	Yes	OO	61O3S14.H15.P2	Female	10	Yes	Yes		No	Fear of side effects	7.51351	5.22716	0	2800
491	2	Yes	OO	61O3S13.H2.P3	Male	14	Yes	No	Nobody came			7.50708	5.22911	0	2300
492	2	Yes	OO	61O3S13.H2.P4	Male	14	Yes	No	Nobody came			7.50708	5.22911	0	2300
494	2	Yes	OO	61O3S32.H16.P2	Female	7	Yes	No	Nobody came			7.51351	5.22716	0	2800
495	2	Yes	OO	61O3S32.H16.P4	Female	7	Yes	No	Nobody came			7.50368	5.2314	0	1800
496	2	Yes	OO	61O3S32.H16.P5	Female	10	Yes	No	Nobody came			7.49829	5.23107	0	1900
497	2	Yes	IH	61O3S21.H8.P1	Male	12	Yes	Yes		Yes		7.49887	5.23167	409.547	3.9
498	2	Yes	IH	61O3S21.H4.P2	Female	10	Yes	No	Didn't hear about MDA			7.49874	5.23161	399.269	3.9
499	2	Yes	IH	61O3S21.H5.P2	Male	11	Yes	Yes		Yes		7.4986	5.23134	419.241	3.9
501	2	Yes	IH	61O3S21.H22.P1	Female	7	Yes	No	Nobody came			7.49932	5.23144	434.564	3.9
502	2	Yes	IH	61O3S20.H4.P1	Male	8	Yes	No	Didn't hear about MDA			7.49978	5.23165	401.054	3.9
503	2	Yes	OR	61O3S25.H4.P1	Male	8	Yes	No	Didn't hear about MDA			7.50189	5.23086	422.1	3.522
506	2	Yes	OR	61O3S25.H2.P2	Female	8	Yes	No	Nobody came			7.50146	5.23078	407.6	4.736
507	2	Yes	OR	61O3S25.H2.P3	Male	13	Yes	No	Nobody came			7.50154	5.23084	407.9	4.416
508	2	Yes	OR	61O3S25.H11.P1	Female	9	Yes	No	Didn't hear about MDA			7.50131	5.23104	401.2	4.36
509	2	Yes	OR	61O3S25.H12.P1	Male	9	Yes	No	Nobody came			7.50169	5.23134	399.3	4.833
510	2	Yes	OR	61O3S25.H12.P2	Male	7	Yes	No	Underage			7.50136	5.23173	507.2	4.78
512	2	Yes	OR	61O3S27.H7.P1	Female	10	Yes	No	Nobody came			7.50146	5.23252	397	4.403
514	2	Yes	OR	61O3S27.H8.P1	Female	10	Yes	No	Nobody came			7.50147	5.23253	397.5	4.173
517	2	Yes	OR	61O3S26.H13.P1	Female	14	Yes	No	Nobody came			7.50084	5.23232	397.5	4.82
518	2	Yes	OR	61O3S26.H13.P2	Female	8	Yes	No	Nobody came			7.50081	5.23232	397.5	4.886
519	2	Yes	OR	61O3S26.H14.P1	Male	7	Yes	No	Underage			7.50086	5.23232	397.5	4.884
521	2	Yes	OR	61O3S26.H15.P1	Female	8	Yes	No	Nobody came			7.50084	5.2323	398.3	4.942
522	2	Yes	OR	61O3S26.H15.P2	Female	10	Yes	No	Nobody came			7.50084	5.23229	398.3	5
523	2	Yes	OR	61O3S26.H12.P1	Male	9	Yes	Don't know				7.50087	5.23226	398.3	4.958
524	2	Yes	OR	61O3S26.H10.P1	Female	8	Yes	No	Didn't hear about MDA			7.50117	5.23202	398.6	3.8
525	2	Yes	OR	61O3S26.H11.P1	Male	9	Yes	No	Nobody came			7.50144	5.23194	419.4	3.724
526	2	Yes	OR	61O3S26.H11.P2	Female	7	Yes	No	Underage			7.50145	5.23196	418.5	4.9
528	2	Yes	OR	61O3S26.H16.P1	Male	9	Yes	No	Nobody came			7.50146	5.23195	393.7	4.851
529	2	Yes	OR	61O3S26.H27.P1	Male	9	Yes	No	Nobody came			7.50141	5.23185	393.6	4.858
530	2	Yes	OR	61O3S26.H18.P1	Female	7	Yes	No	Underage			7.50139	5.23174	402.6	4.55
531	2	Yes	OR	61O3S26.H18.P2	Female	9	Yes	No	Nobody came			7.50134	5.23173	402.6	4.944
533	2	Yes	OR	61O3S26.H19.P1	Female	9	Yes	No	Nobody came			7.5015	5.2318	402	4.254
534	2	Yes	OR	61O3S26.H20.P1	Male	8	Yes	No	Nobody came			7.50141	5.23174	401.9	4.448
535	2	Yes	OR	61O3S26.H20.P2	Male	8	Yes	No	Nobody came			7.50141	5.23174	401.9	4.8
536	2	Yes	OR	61O3S26.H23.P1	Female	10	Yes	No	Nobody came			7.50142	5.23179	402.9	4.811
537	2	Yes	OR	61O3S26.H24.P1	Female	14	Yes	No	Nobody came			7.50142	5.2316	404.6	4.16
538	2	Yes	OR	61O3S26.H24.P2	Female	12	Yes	No	Nobody came			7.50142	5.23162	404.6	5
539	2	Yes	OR	61O3S26.H24.P3	Female	7	Yes	No	Underage			7.5014	5.2316	404.6	4.94
540	2	Yes	OR	61O3S26.H25.P1	Female	8	Yes	No	Nobody came			7.50142	5.23166	404.6	4.84
541	2	Yes	OR	61O3S26.H26.P1	Female	7	Yes	No	Underage			7.50144	5.23166	403.6	4.491
542	2	Yes	FT	61O3S16.H1.P1	Male	12	Yes	No	Nobody came			7.50219	5.2309	387.961	41.464
543	2	Yes	FT	61O3S16.H1.P2	Male	14	Yes	Yes		Yes		7.50205	5.23077	402.84	16.181
544	2	Yes	FT	61O3S16.H13.P1	Male	11	Yes	No	Nobody came			7.50132	5.23172	404.502	100
545	2	Yes	FT	61O3S16.H13.P2	Male	9	Yes	No	Nobody came			7.5019	5.2303	403.84	16.687
547	2	Yes	FT	61O3S16.H14.P1	Female	12	Yes	Yes		Yes		7.50205	5.23049	404.651	19.341
548	2	Yes	FT	61O3S16.H12.P1	Male	9	Yes	Yes		Yes		7.50213	5.23047	398	18.81
549	2	Yes	FT	61O3S16.H12.P2	Female	12	Yes	Yes		Yes		7.50195	5.23051	401.352	18.759
550	2	Yes	FT	61O3S16.H16.P1	Female	7	Yes	No	Nobody came			7.50201	5.23056	399	14.664
551	2	Yes	FT	61O3S16.H17.P1	Male	12	Yes	Yes		Yes		7.50212	5.23051	400.55	13.653
552	2	Yes	FT	61O3S16.H15.P1	Female	12	Yes	Yes		Yes		7.50217	5.23045	401.019	26.445
554	2	Yes	FT	61O3S16.H10.P1	Female	9	Yes	Yes		Yes		7.5021	5.23044	400.121	9.102
555	2	Yes	FT	61O3S16.H19.P1	Female	11	Yes	No	Nobody came			7.5017	5.22981	400.897	13.653
556	2	Yes	FT	61O3S16.H20.P1	Male	7	Yes	No	Nobody came			7.50177	5.22981	400.254	13.653
558	2	Yes	FT	61O3S16.H20.P2	Female	9	Yes	No	Nobody came			7.50178	5.22959	400.517	25.955
560	2	Yes	FT	61O3S16.H24.P1	Female	13	Yes	No	Nobody came			7.50135	5.22996	403	24.549
561	2	Yes	FT	61O3S16.H24.P2	Male	9	Yes	No	Nobody came			7.50139	5.22997	397	19.215
562	2	Yes	FT	61O3S16.H24.P3	Female	7	Yes	No	Nobody came			7.50139	5.2301	402.985	4.551
563	2	Yes	FT	61O3S16.H29.P1	Female	12	Yes	Yes		Yes		7.50142	5.23035	403.474	4.631
564	2	Yes	FT	61O3S16.H30.P1	Male	11	Yes	Yes		Yes		7.50134	5.23035	404.04	9.984
565	2	Yes	FT	61O3S16.H30.P2	Female	13	Yes	Yes		Yes		7.50146	5.23032	404.339	30.023
566	2	Yes	FT	61O3S16.H31.P1	Female	13	Yes	No	Nobody came			7.50156	5.2304	405.318	37.925
567	2	Yes	FT	61O3S16.H32.P1	Male	9	Yes	No	Didn't hear about MDA			7.50133	5.2304	406.077	25.789
568	2	Yes	FT	61O3S26.H17.P1	Male	14	Yes	Yes		Yes		7.50098	5.23201	399	18.204
569	2	Yes	FT	61O3S26.H21.P1	Male	13	Yes	Yes		Yes		7.50107	5.23213	400.532	19.721
570	2	Yes	FT	61O3S26.H22.P1	Male	11	Yes	No	Nobody came			7.50085	5.23206	411	12.894
571	2	Yes	FT	61O3S26.H22.P2	Male	12	Yes	Yes		Yes		7.50088	5.23204	413.092	21.238
572	2	Yes	FT	61O3S26.H8.P1	Male	7	Yes	No	Nobody came			7.50109	5.23158	427.837	50.364
573	2	Yes	FT	61O3S26.H1.P1	Male	7	Yes	No	Nobody came			7.5011	5.2315	431.662	27.306
575	2	Yes	FT	61O3S26.H1.P3	Female	9	Yes	No	Nobody came			7.50108	5.23126	421.207	13.653
576	2	Yes	FT	61O3S26.H2.P1	Female	13	Yes	Yes		Yes		7.50201	5.23143	421.545	73.12
577	2	Yes	FT	61O3S26.H2.P2	Male	9	Yes	Yes		Yes		7.50122	5.23135	420.73	34.839
578	2	Yes	FT	61O3S26.H5.P1	Female	9	Yes	Yes		Yes		7.50108	5.23118	420.924	32.236
579	2	Yes	FT	61O3S26.H6.P1	Male	7	Yes	No	Nobody came			7.50122	5.23135	421.036	104.673
580	2	Yes	FT	61O3S26.H3.P1	Female	7	Yes	No	Nobody came			7.50098	5.23172	411.262	100
581	2	Yes	AB	61O3S14.H1.P2	Female	14	Yes	No	Nobody came			7.50104	5.2301	386	4.88
582	2	Yes	AB	61O3S13.H9.P1	Female	8	Yes	No	Nobody came			7.50108	5.23023	382.9	4.966
583	2	Yes	AB	61O3S14.H5.P1	Female	10	Yes	No	Nobody came			7.50085	5.23034	388.1	4.833
584	2	Yes	AB	61O3S14.H19.P1	Male	9	Yes	No	Nobody came			7.50063	5.23104	381.5	4.92
585	2	Yes	AB	61O3S13.H13.P1	Female	10	Yes	No	Nobody came			7.50084	5.23092	379.7	4.98
586	2	Yes	AB	61O3S13.H8.P1	Female	8	Yes	No	Nobody came			7.50104	5.23099	379.3	4.78
587	2	Yes	AB	61O3S13.H13.P2	Male	9	Yes	No	Nobody came			7.50141	5.22995	387.6	4.94
589	2	Yes	AB	61O3S33.H8.P2	Female	10	Yes	No	Nobody came			7.50149	5.23273	368	4.98
590	2	Yes	AB	61O3S33.H8.P3	Male	12	Yes	No	Nobody came			7.5015	5.23276	368.4	4.74
591	2	Yes	AB	61O3S33.H8.P4	Female	10	Yes	No	Nobody came			7.50153	5.23283	367.7	4.92
592	2	Yes	AB	61O3S33.H8.P5	Female	14	Yes	No	Nobody came			7.50149	5.23274	368.3	4.916
593	2	Yes	AB	61O3S33.H3.P1	Male	14	Yes	No	Nobody came			7.50106	5.23265	378.8	4.916
594	2	Yes	AB	61O3S33.H2.P1	Male	10	Yes	No	Nobody came			7.50085	5.23261	378.2	4.98
595	2	Yes	AB	61O3S32.H9.P1	Female	12	Yes	No	Nobody came			7.50058	5.23255	400.6	4.775
596	2	Yes	AB	61O3S32.H9.P2	Female	13	Yes	No	Nobody came			7.50059	5.23265	406.6	4.96
598	2	Yes	AB	61O3S33.H1.P2	Male	9	Yes	No	Nobody came			7.50071	5.23232	388.1	4.84
599	2	Yes	AB	61O3S33.H1.P3	Female	7	Yes	No	Nobody came			7.50078	5.23234	388.1	4.88
600	2	Yes	AB	61O3S31.H2.P1	Female	11	Yes	No	Nobody came			7.50055	5.23236	365.2	4.82
601	2	Yes	AB	61O3S31.H2.P2	Female	9	Yes	No	Nobody came			7.50058	5.23231	365.1	4.96
603	2	Yes	AB	61O3S31.H3.P1	Female	9	Yes	No	Nobody came			7.50081	5.2322	401.4	5
604	2	Yes	AB	61O3S31.H3.P2	Male	11	Yes	No	Nobody came			7.50085	5.23226	400.7	4.3
605	2	Yes	AB	61O3S31.H5.P1	Female	9	Yes	No	Nobody came			7.50035	5.23228	392.5	4.76
606	2	Yes	AB	61O3S31.H5.P2	Female	13	Yes	No	Nobody came			7.50035	5.23228	391.9	5
608	2	Yes	AB	61O3S31.H2.P4	Female	9	Yes	No	Nobody came			7.5004	5.23248	392.2	4.98
609	2	Yes	AB	61O3S31.H2.P5	Female	11	Yes	No	Nobody came			7.50046	5.23243	393.7	4.98
610	2	Yes	AB	61O3S31.H3.P3	Female	10	Yes	No	Nobody came			7.5007	5.23225	374.2	5
611	2	Yes	AB	61O3S13.H3.P1	Male	12	Yes	No	Nobody came			7.50115	5.23066	365.2	4.48
612	2	Yes	AB	61O3S13.H2.P1	Male	9	Yes	No	Nobody came			7.50143	5.23057	380.6	4.28
616	2	Yes	AB	61O3S32.H16.P3	Male	11	Yes	No	Nobody came			7.50058	5.23307	378	4.933
618	2	Yes	AB	61O3S33.H10.P1	Male	9	Yes	No	Nobody came			7.5015	5.2328	372.7	4.833
619	2	Yes	AB	61O3S33.H10.P2	Male	7	Yes	No	Nobody came			7.50144	5.23277	372.7	4.983
624	2	Yes	OA	61O3S11.H7.P3	Male	8	Yes	Don't know				7.49961	5.23071	374.6	4.966
625	2	Yes	AA	61O3S12.H1.P1	Male	14	Yes	Yes		Yes		7.50018	5.23047	365.5	4.742
626	2	Yes	AA	61O3S12.H1.P2	Female	10	Yes	No	Nobody came			7.50002	5.23043	366.7	4.586
627	2	Yes	OA	61O3S23.H10.P1	Male	7	Yes	No	Nobody came			7.50066	5.23135	373.5	4.933
628	2	Yes	OA	61O3S23.H10.P2	Female	11	Yes	Yes		Yes		7.50068	5.23155	375.2	4.783
629	2	Yes	AA	61O3S22.H3.P1	Male	11	Yes	Yes		Yes		7.50072	5.23139	398.9	4.883
630	2	Yes	OA	61O3S22.H5.P1	Female	12	Yes	No	Nobody came			7.50104	5.23131	381.6	4.5
631	2	Yes	AA	61O3S23.H2.P1	Female	10	Yes	No	Nobody came			7.50085	5.23169	371.1	4.55
633	2	Yes	AA	61O3S23.H13.P1	Female	8	Yes	No	Nobody came			7.50048	5.23176	370.2	5
634	2	Yes	AA	61O3S24.H4.P1	Male	8	Yes	No	Nobody came			7.50071	5.2318	396	4.1
635	2	Yes	OA	61O3S24.H7.P2	Male	10	Yes	No	Nobody came			7.50071	5.2318	396	4.178
636	2	Yes	OA	61O3S24.H7.P3	Female	9	Yes	No	Nobody came			7.50071	5.23178	394.5	4.3
638	2	Yes	OA	61O3S22.H9.P2	Male	7	Yes	No	Nobody came			7.50037	5.2312	356.8	4.15
639	2	Yes	OO	61O3S4.H4.P1	Male	9	Yes	Yes		No	Fear of side effects	7.50708	5.22911		0
640	2	Yes	OO	61O3S13.H10.P3	Female	12	Yes	No	Nobody came			7.5060733 5.2287882 0.0 1100.0	7.50607	5.22879	0
642	3	Yes	OR	61O2S23.H2.P1	Male	11	Yes	No	Nobody came			7.48169	5.22931	382.2	4.487
643	3	Yes	OR	61O2S23.H4.P1	Female	14	Yes	No	Nobody came			7.48164	5.22871	394.8	2.148
644	3	Yes	OR	61O2S23.H4.P2	Male	12	Yes	No	Nobody came			7.48163	5.22872	394.6	4
645	3	Yes	OR	61O2S24.H4.P1	Female	9	Yes	No	Nobody came			7.48206	5.22901	375.8	3.88
647	3	Yes	OR	61O2S24.H15.P1	Female	13	Yes	No	Nobody came			7.48204	5.22837	389.1	4.26
648	3	Yes	OR	61O2S23.H5.P1	Male	11	Yes	No	Nobody came			7.48185	5.22841	382.7	4.987
649	3	Yes	OR	61O2S25.H49.P1	Female	13	Yes	No	Nobody came			7.47814	5.22723	399.5	4.985
650	3	Yes	OR	61O2S25.H49.P2	Female	10	Yes	No	Nobody came			7.47813	5.2272	400.5	4.846
651	3	Yes	OR	61O2S25.H49.P3	Male	8	Yes	No	Nobody came			7.47814	5.22722	400.5	4.8
652	3	Yes	OR	61O2S25.H52.P1	Female	11	Yes	No	Nobody came			7.47797	5.22715	377.7	4.866
655	3	Yes	OR	61O2S25.H60.P2	Male	7	Yes	No	Underage			7.47734	5.22724	397.1	4.971
656	3	Yes	OR	61O2S25.H60.P3	Male	7	Yes	No	Underage			7.47734	5.22725	397.1	5
657	3	Yes	OO	61O2S14.H6.P2	Male	10	Yes	No	Nobody came			7.46806	5.22977	0	2100
658	3	Yes	OO	61O2S14.H6.P1	Female	7	Yes	No	Nobody came			7.46865	5.22944	0	2200
660	3	Yes	OO	61O2S14.H25.P1	Male	10	Yes	No	Nobody came			7.46797	5.22977	0	2100
661	3	Yes	OO	61O2S14.H25.P2	Female	11	Yes	No	Nobody came			7.46797	5.22977	0	2100
663	3	Yes	OO	61O2S14.H8.P1	Male	10	Yes	No	Nobody came			7.46797	5.22977	0	2100
664	3	Yes	OO	61O2S14.H8.P2	Female	12	Yes	No	Nobody came			7.46865	5.22944	0	2200
665	3	Yes	OO	61O2S14.H8.P3	Male	14	Yes	Yes		Yes		7.46797	5.22977	0	2100
666	3	Yes	OO	61O2S14.H24.P1	Female	10	Yes	No	Nobody came			7.46865	5.22944	0	2200
667	3	Yes	OO	61O2S14.H10.P1	Female	10	Yes	No	Nobody came			7.46966	5.22977	0	2200
669	3	Yes	OO	61O2S14.H10.P3	Male	14	Yes	No	Nobody came			7.46865	5.22944	0	2200
670	3	Yes	OO	61O2S15.H1.P1	Male	12	Yes	Yes		Yes		7.46797	5.22977	0	2100
671	3	Yes	OO	61O2S15.H1.P2	Male	14	Yes	Yes		Yes		7.46797	5.22977	0	2100
674	3	Yes	OO	61O2S15.H8.P1	Female	10	Yes	No	Didn't hear about MDA			7.48752	5.23009	0	2700
676	3	Yes	OO	61O2S14.H2.P2	Female	8	Yes	No	Nobody came			7.46865	5.22944	0	2200
679	3	Yes	OO	61O2S14.H20.P3	Male	14	Yes	Yes		Yes		7.46865	5.22944	0	2200
682	3	Yes	AD	61O2S34.H3.P1	Male	14	Yes	No	Didn't hear about MDA			7.48305	5.2287	349.8	4.84
683	3	Yes	AD	61O2S34.H13.P1	Male	7	Yes	No	Didn't hear about MDA			7.4835	5.22867	352.1	4.9
684	3	Yes	AD	61O2S35.H13.P2	Female	8	Yes	No	Didn't hear about MDA			7.4835	5.22872	351.8	3.9
686	3	Yes	AD	61O2S35.H1.P1	Male	7	Yes	No	Didn't hear about MDA			7.48353	5.22914	369	4.72
688	3	Yes	AD	61O2S35.H3.P1	Male	14	Yes	No	Didn't hear about MDA			7.48351	5.22914	367.1	4.68
689	3	Yes	AD	61O2S35.H4.P1	Female	8	Yes	No	Didn't hear about MDA			7.48355	5.2291	367.7	4.8
690	3	Yes	AD	61O2S35.H5.P1	Female	13	Yes	No	Didn't hear about MDA			7.48352	5.22917	365.2	4.98
693	3	Yes	AD	61O2S34.H6.P2	Female	8	Yes	No	Didn't hear about MDA			7.48353	5.2294	351.7	3.96
696	3	Yes	AD	61O2S34.H7.P1	Female	8	Yes	No	Didn't hear about MDA			7.48383	5.22956	363.2	4.85
698	3	Yes	AD	61O2S34.H8.P2	Female	8	Yes	No	Didn't hear about MDA			7.48386	5.22949	350.4	4.78
699	3	Yes	AD	61O2S34.H7.P2	Female	9	Yes	No	Didn't hear about MDA			7.48384	5.22962	351.9	4.1
700	3	Yes	AD	61O2S35.H14.P1	Male	7	No	No	Didn't hear about MDA			7.484	5.22958	356.2	4.98
702	3	Yes	AD	61O2S36.H1.P1	Male	12	Yes	No	Didn't hear about MDA			7.48467	5.22919	345.9	4.566
704	3	Yes	AD	61O2S36.H6.P1	Female	10	Yes	No	Didn't hear about MDA			7.4845	5.22972	378.4	4.92
705	3	Yes	AD	61O2S36.H9.P1	Male	9	Yes	No	Nobody came			7.48446	5.22981	373.6	4.94
711	3	Yes	AD	61O2S37.H9.P1	Male	9	Yes	No	Didn't hear about MDA			7.48285	5.22907	364.2	4.9
712	3	Yes	FT	61O2S25.H27.P1	Female	14	Yes	Yes		Yes		7.47796	5.22782	400	16.687
713	3	Yes	FT	61O2S25.H27.P2	Female	8	Yes	Yes		Yes		7.47798	5.22781	404	18.204
714	3	Yes	FY	61O2S25.H30.P1	Male	13	Yes	Yes		Yes		7.47791	5.22751	406.484	28.823
715	3	Yes	FT	61O2S25.H14.P1	Male	14	Yes	No	Nobody came			7.47792	5.22787	407.594	18.204
716	3	Yes	FT	61O2S25.H19.P1	Female	12	Yes	No	Nobody came			7.47806	5.22821	420.71	21.238
717	3	Yes	FT	61O2S25.H19.P2	Male	8	No	No	Nobody came			7.47813	5.22825	417	24.38
718	3	Yes	FT	61O2S25.H43.P1	Male	11	Yes	Yes		Yes		7.47795	5.22801	391	33.374
719	3	Yes	FT	61O2S25.H43.P2	Female	14	Yes	Yes		Yes		7.47774	5.2271	403	4.985
720	3	Yes	FT	61O2S25.H58.P1	Male	12	Yes	No	Didn't hear about MDA			7.47759	5.22708	403.171	15.17
721	3	Yes	FT	61O2S25.H37.P1	Male	12	Yes	No	Nobody came			7.47731	5.22764	406.631	10.998
722	3	Yes	FT	61O2S26.H1.P1	Female	14	Yes	No	Nobody came			7.47645	5.22661	408.864	19.721
723	3	Yes	FT	61O2S26.H10.P1	Female	9	Yes	No	Nobody came			7.47508	5.22653	399	30.34
724	3	Yes	FT	61O2S26.H10.P2	Female	9	Yes	No	Nobody came			7.47516	5.22683	399.232	17.293
725	3	Yes	FT	61O2S26.H15.P1	Male	10	Yes	No	Nobody came			7.47475	5.22658	399.621	8.09
726	3	Yes	FT	61O2S26.H21.P1	Female	12	Yes	No	Nobody came			7.4743	5.22666	399.555	19.721
727	3	Yes	FT	61O2S26.H21.P2	Female	8	Yes	No	Nobody came			7.47454	5.22708	398.098	33.374
728	3	Yes	FT	61O2S26.H39.P1	Male	10	Yes	No	Nobody came			7.47326	5.22679	382.605	10.619
729	3	Yes	FT	61O2S26.H39.P2	Male	7	Yes	No	Nobody came			7.47327	5.22679	395.075	12.136
730	3	Yes	FT	61O2S26.H39.P3	Female	8	Yes	No	Nobody came			7.47326	5.22673	402.108	13.653
731	3	Yes	FT	61O2S26.H37.P1	Female	8	Yes	No	Nobody came			7.47337	5.22686	405.964	17.597
733	3	Yes	AB	61O2S12.H10.P2	Female	10	Yes	No	Nobody came			7.47352	5.2308	398.6	4.947
734	3	Yes	AB	61O2S12.H10.P3	Female	8	Yes	No	Nobody came			7.47349	5.23052	366.4	4.84
735	3	Yes	AB	61O2S12.H9.P1	Male	10	Yes	No	Nobody came			7.4732	5.23043	412.1	4.95
736	3	Yes	AB	61O2S12.H9.P2	Male	10	Yes	No	Nobody came			7.47317	5.23045	412.4	5
738	3	Yes	AB	61O2S13.H39.P1	Male	12	Yes	No	Nobody came			7.47226	5.23072	418.1	4.96
739	3	Yes	AB	61O2S13.H39.P2	Male	14	Yes	No	Nobody came			7.47242	5.23092	402.4	4.94
741	3	Yes	AB	61O2S13.H5.P2	Female	8	Yes	No	Nobody came			7.47265	5.23013	391.3	4.9
742	3	Yes	AB	61O2S13.H9.P1	Female	9	Yes	No	Nobody came			7.47225	5.22985	349.9	5
743	3	Yes	AB	61O2S13.H27.P1	Female	9	Yes	No	Nobody came			7.47174	5.22943	389.3	4.966
744	3	Yes	AB	61O2S13.H27.P2	Female	11	Yes	No	Nobody came			7.47184	5.22947	391	4.985
745	3	Yes	AB	61O2S13.H27.P3	Male	8	Yes	No	Nobody came			7.47182	5.22948	391	4.583
746	3	Yes	AB	61O2S13.H27.P4	Male	14	Yes	No	Nobody came			7.47177	5.22943	391	4.86
748	3	Yes	AB	61O2S13.H33.P1	Male	13	Yes	No	Nobody came			7.47174	5.23008	398.9	4.616
750	3	Yes	AA	61O2S5.H19.P1	Male	12	Yes	No	Nobody came			7.46768	5.22994	389.8	4.8
751	3	Yes	AA	61O2S3.H13.P1	Male	12	Yes	No	Nobody came			7.46662	5.22964	389.8	4.616
755	3	Yes	AA	61O2S3.H16.P1	Male	13	Yes	No	Nobody came			7.46644	5.22975	413.7	4.98
756	3	Yes	OA	61O2S5.H2.P1	Male	9	Yes	Yes		Yes		7.46642	5.23	389.8	4.616
757	3	Yes	OA	61O2S5.H2.P2	Female	12	Yes	Yes		Yes		7.46644	5.23001	389.8	4.928
758	3	Yes	AA	61O2S4.H14.P1	Male	7	Yes	No	Nobody came			7.46659	5.22968	389.8	3.9
759	3	Yes	AA	61O2S4.H14.P2	Female	13	Yes	No	Nobody came			7.46659	5.22968	389.8	3.9
760	3	Yes	OA	61O2S4.H11.P1	Female	13	Yes	No	Nobody came			7.4665	5.22938	389.8	4.542
761	3	Yes	OA	61O2S4.H11.P2	Female	10	Yes	No	Nobody came			7.46651	5.22939	368.7	4.066
762	3	Yes	OA	61O2S4.H11.P3	Female	8	No	No	Nobody came			7.4665	5.22932	367.7	4.95
763	3	Yes	AA	61O2S3.H5.P1	Male	7	Yes	Yes		Yes		7.46664	5.22839	389.8	3.9
764	3	Yes	AA	61O2S3.H5.P2	Male	7	Yes	No	Nobody came			7.4665	5.22849	389.8	4.25
765	3	Yes	AA	61O2S3.H6.P1	Female	10	Yes	Don't know				7.46669	5.22838	389.8	4.997
766	3	Yes	OA	61O2S2.H8.P1	Male	9	Yes	No	Nobody came			7.46756	5.2297	389.8	4.071
767	3	Yes	OA	61O2S2.H8.P2	Female	13	Yes	No	Nobody came			7.46757	5.22969	389.8	4.8
768	3	Yes	OA	61O2S2.H8.P3	Male	11	Yes	No	Nobody came			7.46771	5.22972	389.8	4.716
769	3	Yes	OA	61O2S2.H9.P1	Male	12	Yes	No	Nobody came			7.46774	5.22973	389.8	4.616
770	3	Yes	OA	61O2S2.H9.P2	Male	7	Yes	No	Nobody came			7.46771	5.22972	389.8	4.933
771	3	Yes	OA	61O2S2.H9.P3	Female	7	Yes	No	Nobody came			7.46766	5.22972	389.8	4
772	3	Yes	OA	61O2S2.H9.P4	Male	9	Yes	No	Nobody came			7.46766	5.22972	389.8	4.845
773	3	Yes	OA	61O2S2.H9.P5	Male	10	Yes	No	Nobody came			7.46766	5.22972	389.8	4.775
774	3	Yes	OO	61O2S22.H24.P1	Male	7	Yes	No	Nobody came			7.46797	5.22977	0	2100
775	3	Yes	OO	61O2S22.H24.P2	Female	10	Yes	No	Absent			7.46797	5.22977	0	2100
776	3	Yes	OO	61O2S22.H24.P3	Female	8	Yes	No	Nobody came			7.46865	5.22944	0	2200
777	3	Yes	OO	61O2S22.H24.P4	Female	11	Yes	No	Nobody came			7.46865	5.22944	0	2200
778	3	Yes	OO	61O2S22.H24.P5	Male	12	Yes	No	Nobody came			7.46974	5.22979	0	2200
779	3	Yes	OO	61O2S22.H24.P6	Male	14	Yes	No	Nobody came			7.46797	5.22977	0	2100
780	3	Yes	OO	61O2S22.H18.P1	Male	7	Yes	No	Nobody came			7.46797	5.22977	0	2100
781	3	Yes	OO	61O2S22.H18.P2	Male	11	Yes	No	Nobody came			7.46865	5.22944	0	2200
782	3	Yes	OO	61O2S22.H18.P3	Male	13	Yes	No	Nobody came			7.46865	5.22944	0	2200
784	3	Yes	OO	61O2S22.H6.P2	Female	7	Yes	No	Nobody came			7.46797	5.22977	0	2100
785	3	Yes	OO	61O2S21.H7.P1	Male	13	Yes	No	Nobody came			7.46865	5.22944	0	2200
787	3	Yes	OO	61O2S4.H21.P2	Male	10	Yes	No	Nobody came			7.46865	5.22944	0	2200
788	3	Yes	OO	61O2S21.H21.P3	Female	8	Yes	No	Nobody came			7.46865	5.22944	0	2200
789	3	Yes	OO	61O2S21.H37.P1	Female	10	Yes	No	Nobody came			7.46797	5.22977	0	2100
791	3	Yes	OO	61O2S21.H37.P3	Female	13	Yes	No	Nobody came			7.46797	5.22977	0	2100
793	3	Yes	OO	61O2S18.H1.P2	Male	8	Yes	No	Nobody came			7.46865	5.22944	0	2200
794	3	Yes	OO	61O2S18.H6.P1	Female	7	Yes	No	Nobody came			7.46865	5.22944	0	2200
795	3	Yes	OO	61O2S18.H6.P2	Female	10	Yes	No	Nobody came			7.46865	5.22944	0	2200
796	3	Yes	OO	61O2S18.H2.P1	Female	12	Yes	No	Nobody came			7.46865	5.22944	0	2200
797	3	Yes	IH	61O2S39.H26.P1	Male	8	Yes	No	Didn't hear about MDA			7.48224	5.22973	372.307	0.959
798	3	Yes	IH	61O2S39.H28.P1	Female	11	Yes	No	Didn't hear about MDA			7.48235	5.22955	384.446	1.508
799	3	Yes	IH	61O2S38.H26.P1	Female	7	Yes	No	Didn't hear about MDA			7.48292	5.23035	385.719	2.092
800	3	Yes	IH	61O2S38.H16.P1	Female	10	Yes	No	Nobody came			7.48272	5.23003	402.957	3.302
802	3	Yes	IH	61O2S40.H3.P1	Female	10	Yes	No	Nobody came			7.48208	5.23214	382.244	3.9
805	3	Yes	IH	61O2S40.H8.P1	Female	12	Yes	No	Nobody came			7.48219	5.23216	378.407	0.935
806	3	Yes	IH	61O2S40.H11.P1	Male	13	Yes	No	Nobody came			7.48229	5.23219	406.948	1.222
808	3	Yes	AD	61O2S39.H25.P2	Male	10	Yes	No	Didn't hear about MDA			7.48242	5.22968	365.1	4.94
809	3	Yes	AD	61O2S39.H27.P1	Male	7	Yes	No	Didn't hear about MDA			7.48242	5.22972	365.1	4.82
811	3	Yes	AD	61O2S39.H9.P1	Male	8	Yes	No	Didn't hear about MDA			7.48227	5.23063	360.5	4.58
812	3	Yes	AD	61O2S39.H9.P2	Male	10	Yes	No	Didn't hear about MDA			7.48226	5.2307	360.2	4.66
813	3	Yes	AD	61O2S39.H1.P1	Male	8	Yes	No	Didn't hear about MDA			7.48278	5.23068	349.8	4.54
814	3	Yes	AD	61O2S38.H25.P1	Male	7	Yes	No	Didn't hear about MDA			7.48287	5.23037	351.3	4.88
815	3	Yes	AD	61O2S38.H13.P1	Female	11	Yes	No	Didn't hear about MDA			7.48296	5.23003	364	5
816	3	Yes	AD	61O2S38.H14.P2	Female	12	Yes	No	Didn't hear about MDA			7.48303	5.23004	364.2	4.78
817	3	Yes	AD	61O2S38.H21.P1	Female	7	Yes	No	Didn't hear about MDA			7.48301	5.23024	362.7	4.56
819	3	Yes	AD	61O2S40.H1.P2	Male	7	Yes	No	Didn't hear about MDA			7.48218	5.2321	357.9	4.78
820	3	Yes	AD	61O2S40.H5.P1	Female	11	Yes	No	Didn't hear about MDA			7.48217	5.23201	357.8	4.96
822	3	Yes	AD	61O2S40.H9.P1	Female	7	Yes	No	Didn't hear about MDA			7.48217	5.23226	350.7	4.94
823	3	Yes	AD	61O2S40.H6.P2	Female	7	Yes	No	Didn't hear about MDA			7.4822	5.23221	350.8	4.95
824	3	Yes	AD	61O2S40.H9.P2	Female	10	Yes	No	Didn't hear about MDA			7.48205	5.23206	351	4.76
825	3	Yes	OR	61O2S30.H10.P1	Female	8	Yes	No	Nobody came			7.48017	5.23281	392.7	3.9
826	3	Yes	OR	61O2S30.H10.P2	Male	12	Yes	No	Nobody came			7.48016	5.2328	392	4.125
827	3	Yes	OR	61O2S30.H11.P1	Male	8	Yes	Don't know				7.48017	5.2328	391.8	4.815
829	3	Yes	OR	61O2S30.H13.P1	Female	11	Yes	No	Nobody came			7.47914	5.23312	385.5	4.771
830	3	Yes	OR	61O2S30.H13.P2	Female	8	Yes	No	Nobody came			7.47915	5.23312	385.9	4.425
831	3	Yes	OR	61O2S30.H13.P3	Male	7	Yes	No	Underage			7.47912	5.23313	385.8	3.998
833	3	Yes	OR	61O2S32.H19.P1	Female	12	Yes	No	Nobody came			7.4797	5.23442	393.1	4.8
834	3	Yes	OR	61O2S32.H19.P2	Male	14	Yes	Don't know				7.47973	5.23442	392.4	4.655
835	3	Yes	OR	61O2S32.H19.P3	Male	10	Yes	No	Can't remember			7.47975	5.23446	386.9	4.88
836	3	Yes	OR	61O2S32.H22.P1	Male	14	Yes	No	Nobody came			7.48016	5.23441	400.4	4.965
837	3	Yes	OR	61O2S32.H22.P2	Male	14	Yes	No	Absent			7.48017	5.23444	400.4	4.956
838	3	Yes	OR	61O2S32.H22.P3	Male	13	Yes	No	Drug ran out			7.48011	5.23446	400.6	4.274
839	3	Yes	OR	61O2S32.H22.P4	Male	9	Yes	No	Nobody came			7.48011	5.23446	400.6	4.9
840	3	Yes	OR	61O2S32.H22.P5	Female	7	Yes	No	Underage			7.48014	5.23442	400.6	4.963
841	3	Yes	OR	61O2S31.H14.P1	Male	9	Yes	No	Nobody came			7.48181	5.23351	382.8	4.649
844	3	Yes	OR	61O2S31.H27.P1	Female	12	Yes	No	Nobody came			7.48121	5.2348	405.9	4.682
846	3	Yes	OR	61O2S31.H27.P3	Male	10	Yes	No	Nobody came			7.48121	5.23479	406	4.8
847	3	Yes	OR	61O2S33.H31.P1	Male	13	Yes	No	Nobody came			7.48173	5.23661	402.1	4.529
848	3	Yes	OR	61O2S33.H11.P1	Female	7	Yes	No	Underage			7.482	5.23655	407.8	3.572
850	3	Yes	FT	61O2S27.H9.P1	Male	9	Yes	Yes		Yes		7.47637	5.23006	445	14.79
852	3	Yes	FT	61O2S27.H12.P1	Male	9	Yes	Yes		Yes		7.4763	5.23007	424	18.204
853	3	Yes	FT	61O2S27.H12.P2	Female	7	Yes	Yes		Yes		7.47629	5.23005	414	12.136
854	3	Yes	FT	61O2S27.H12.P3	Male	7	Yes	Yes		Yes		7.47631	5.23002	404	23.468
855	3	Yes	FT	61O2S27.H5.P1	Female	14	No	Yes		Yes		7.47689	5.22976	406.518	15.61
856	3	Yes	FT	61O2S27.H5.P2	Male	8	No	No	Absent			7.47683	5.22972	377	22.755
857	3	Yes	FT	61O2S27.H5.P3	Male	11	No	Yes		Yes		7.47681	5.22968	415.699	7.938
858	3	Yes	FT	61O2S28.H2.P1	Female	7	Yes	No	Nobody came			7.47716	5.23	413.419	24.272
859	3	Yes	FT	61O2S28.H11.P1	Female	12	Yes	No	Nobody came			7.47746	5.23072	407.707	62.955
860	3	Yes	FT	61O2S28.H11.P2	Female	7	Yes	No	Nobody came			7.47744	5.23088	408.37	25.842
861	3	Yes	FT	61O2S28.H8.P1	Male	12	Yes	No	Nobody came			7.47737	5.23074	376	18.204
862	3	Yes	FT	61O2S29.H15.P1	Male	12	Yes	Yes		Yes		7.47685	5.23134	388	9.102
863	3	Yes	FT	61O2S29.H15.P2	Male	8	Yes	Yes		Yes		7.47683	5.23127	387.001	16.78
865	3	Yes	FT	61O2S29.H19.P1	Female	9	Yes	No	Nobody came			7.47676	5.23116	388.524	16.687
866	3	Yes	FT	61O2S29.H6.P4	Female	7	Yes	Yes		Yes		7.47475	5.23132	392.52	14.974
867	3	Yes	FT	61O2S29.H6.P3	Male	9	Yes	No	Nobody came			7.47476	5.23137	394.23	10.619
868	3	Yes	FT	61O2S29.H6.P2	Female	11	Yes	No	Nobody came			7.4747	5.23133	411.499	7.585
869	3	Yes	FT	61O2S29.H6.P1	Female	14	Yes	No	Nobody came			7.47503	5.23144	411.697	16.687
870	3	Yes	FT	61O2S28.H41.P1	Male	11	Yes	Yes		Yes		7.47801	5.23133	401.219	21.238
872	3	Yes	FT	61O2S28.H41.P3	Female	14	Yes	No	Nobody came			7.47798	5.23133	390.679	10.288
873	3	Yes	FT	61O2S33.H38.P1	Female	9	Yes	No	Nobody came			7.48086	5.23681	416	22.755
874	3	Yes	FT	61O2S33.H38.P2	Female	7	Yes	No	Nobody came			7.48085	5.23671	406.096	27.306
876	3	Yes	AB	61O2S19.H10.P1	Female	11	Yes	No	Nobody came			7.47026	5.23175	384	4.32
877	3	Yes	AB	61O2S19.H10.P2	Male	8	Yes	No	Nobody came			7.47028	5.23171	384.2	4.26
878	3	Yes	AB	61O2S19.H23.P1	Female	12	Yes	No	Nobody came			7.47018	5.23308	402.4	4.933
879	3	Yes	AB	61O2S19.H23.P2	Female	10	Yes	No	Nobody came			7.4702	5.23309	402.4	4.98
880	3	Yes	AB	61O2S19.H23.P3	Female	9	Yes	No	Nobody came			7.47023	5.23334	402	4.4
881	3	Yes	AB	61O2S19.H23.P4	Male	10	Yes	No	Nobody came			7.47024	5.2332	402	4.94
883	3	Yes	AB	61O2S19.H23.P6	Male	8	Yes	No	Nobody came			7.47026	5.23316	402.1	4.92
884	3	Yes	AB	61O2S19.H23.P7	Male	14	Yes	No	Nobody came			7.47023	5.23319	402.1	4.9
885	3	Yes	AB	61O2S20.H8.P1	Female	14	Yes	No	Nobody came			7.47077	5.23228	399.1	4.78
886	3	Yes	AB	61O2S20.H8.P2	Male	8	Yes	No	Nobody came			7.47076	5.23224	396.6	4.32
890	3	Yes	AB	61O2S20.H20.P2	Male	8	Yes	No	Nobody came			7.4708	5.23105	376.1	4.92
892	3	Yes	AA	61O2S11.H22.P2	Male	14	Yes	No	Nobody came			7.46918	5.2318	369.4	4.876
893	3	Yes	AA	61O2S11.H25.P1	Female	10	Yes	No	Nobody came			7.46945	5.23257	388.1	4.65
894	3	Yes	AA	61O2S11.H25.P2	Female	11	Yes	No	Nobody came			7.46946	5.23258	387.7	3.9
895	3	Yes	AA	61O2S11.H25.P3	Female	7	Yes	No	Nobody came			7.46944	5.23258	387.8	5
896	3	Yes	AA	61O2S11.H25.P4	Female	13	Yes	No	Nobody came			7.46949	5.23262	387.7	4.857
900	3	Yes	AB	61O2S16.H30.P3	Male	8	Yes	No	Nobody came			7.47067	5.2307	382.2	4.933
902	3	Yes	AB	61O2S16.H1.P2	Male	9	Yes	No	Nobody came			7.47187	5.22913	379.1	4.928
903	3	Yes	AB	61O2S17.H6.P1	Male	11	Yes	No	Nobody came			7.47098	5.22936	447.3	4.683
904	3	Yes	AB	61O2S17.H6.P2	Male	9	Yes	No	Nobody came			7.47092	5.22932	447.5	4.957
906	3	Yes	AB	61O2S16.H9.P1	Male	7	Yes	No	Nobody came			7.4715	5.22936	412.9	4.8
907	3	Yes	AB	61O2S16.H20.P1	Male	8	Yes	No	Nobody came			7.47086	5.22996	380.1	4.7
909	3	Yes	AB	61O2S17.H15.P2	Female	8	Yes	No	Nobody came			7.47024	5.22891	358.7	4.82
910	3	Yes	AB	61O2S17.H21.P1	Male	8	Yes	No	Nobody came			7.46974	5.22886	368.7	4.12
912	3	Yes	AB	61O2S19.H2.P1	Male	13	Yes	No	Nobody came			7.47018	5.23099	356.8	4.68
913	3	Yes	AB	61O2S16.H20.P2	Male	12	Yes	No	Nobody came			7.47073	5.231	376.1	4.72
915	3	Yes	OA	61O2S1.H4.P1	Female	8	Yes	No	Nobody came			7.46832	5.22914	389.8	4.9
916	3	Yes	OA	61O2S1.H15.P1	Male	9	Yes	No	Nobody came			7.46954	5.22816	389.8	3.816
917	3	Yes	AA	61O2S1.H45.P1	Male	8	Yes	No	Nobody came			7.46954	5.22912	377.1	1.98
918	3	Yes	OA	61O2S1.H48.P1	Female	7	Yes	Don't know				7.46899	5.2309	376.6	4.55
919	3	Yes	OA	61O2S1.H48.P2	Female	9	Yes	Don't know				7.46896	5.23096	376.8	4.385
920	3	Yes	OA	61O2S1.H48.P3	Male	7	Yes	Don't know				7.46896	5.23094	376.8	4.1
921	3	Yes	OA	61O2S1.H48.P4	Female	12	Yes	Don't know				7.46904	5.23093	375.8	4.5
922	3	Yes	AA	61O2S6.H10.P1	Male	8	Yes	No	Nobody came			7.46871	5.23059	389.8	4.7
923	3	Yes	AA	61O2S6.H13.P1	Male	9	Yes	No	Nobody came			7.46853	5.23024	389.8	7.64
924	3	Yes	AA	61O2S6.H13.P2	Male	7	Yes	No	Nobody came			7.46853	5.23013	389.8	4.157
926	3	Yes	OA	61O2S7.H8.P1	Male	10	Yes	No	Nobody came			7.46739	5.23078	389.8	4.998
927	3	Yes	OA	61O2S7.H8.P2	Male	8	Yes	No	Nobody came			7.46734	5.2309	389.8	4.875
928	3	Yes	OA	61O2S7.H5.P1	Female	10	Yes	No	Nobody came			7.46713	5.23076	389.8	4.566
929	3	Yes	OA	61O2S7.H5.P2	Male	7	Yes	No	Nobody came			7.46713	5.23077	389.8	4.8
930	3	Yes	AA	61O2S7.H6.P2	Female	8	Yes	No	Nobody came			7.46714	5.23076	389.8	4.866
931	3	Yes	AA	61O2S7.H6.P3	Male	12	Yes	No	Nobody came			7.4671	5.23075	389.8	4.825
932	3	Yes	AA	61O2S7.H6.P1	Male	10	Yes	No	Nobody came			7.4671	5.23072	389.8	4.716
933	3	Yes	OA	61O2S10.H1.P1	Female	14	Yes	Don't know				7.46748	5.23188	368.8	4.714
935	3	Yes	OA	61O2S10.H1.P3	Female	9	Yes	Don't know				7.46748	5.23189	369.7	4.6
936	3	Yes	AA	61O2S8.H19.P1	Male	13	Yes	No	Nobody came			7.46674	5.23221	391.3	4.816
937	3	Yes	AA	61O2S8.H19.P2	Female	10	Yes	No	Nobody came			7.46675	5.23214	388	4.857
940	3	Yes	AA	61O2S7.H11.P1	Female	8	Yes	No	Nobody came			7.46701	5.23096	389.8	4.366
941	3	Yes	AA	61O2S7.H11.P2	Male	12	Yes	No	Nobody came			7.46693	5.23096	389.8	4.571
943	3	Yes	AD	61O2S37.H7.P1	Male	7	Yes	No	Didn't hear about MDA			7.48199	5.23295	352.6	4.76
944	3	Yes	AD	61O2S37.H5.P2	Male	9	Yes	No	Didn't hear about MDA			7.4821	5.23298	352.4	4.92
947	3	Yes	IH	61O2S38.H2.P1	Female	10	Yes	No	Nobody came			7.48276	5.23349	390.244	3.9
949	3	Yes	IH	61O2S39.H1.P1	Female	10	Yes	No	Nobody came			7.48309	5.23359	383.478	3.9
952	3	Yes	AD	61O2S39.H1.P1	Male	7	No	No	Didn't hear about MDA			7.48305	5.23349	367.5	8.9
953	3	Yes	AD	61O2S39.H30.P1	Male	11	Yes	No	Didn't hear about MDA			7.48359	5.23319	374.4	5
955	3	Yes	AD	61O2S39.H31.P4	Female	11	Yes	No	Didn't hear about MDA			7.48364	5.23323	373.2	4.8
956	3	Yes	IH	61O2S40.H31.P1	Female	13	Yes	No	Nobody came			7.48373	5.23317	378.784	3.134
957	3	Yes	IH	61O2S40.H31.P3	Female	8	Yes	No	Nobody came			7.48359	5.23304	387.215	4.761
958	3	Yes	AB	61O2S13.H9.P2	Female	11	Yes	No	Nobody came			7.47225	5.22982		349.7
959	3	Yes	AD	61O2S38.H14.P1	Male	9	Yes	No	Didn't hear about MDA			7.48301	5.23005		364.1
961	3	Yes	OO	61O4S58.H2.P2	Male	9	Yes	No	Nobody came			7.49148	5.20889	0	2900
962	3	Yes	OO	61O4S58.H25.P1	Female	9	Yes	No	Nobody came			7.48154	5.22259	0	2500
963	3	Yes	OO	61O4S58.H25.P2	Female	8	Yes	No	Nobody came			7.49114	5.20889	0	2900
964	3	Yes	OO	61O4S58.H25.P3	Male	7	Yes	No	Nobody came			7.48188	5.22259	0	2300
966	3	Yes	OO	61O4S58.H25.P5	Female	7	Yes	No	Underage			7.48188	5.22259	0	2300
967	3	Yes	OO	61O4S58.H25.P6	Female	7	Yes	No	Didn't hear about MDA			7.48155	5.22259	0	2300
969	3	Yes	OO	61O4S58.H2.P1	Male	13	Yes	No	Drug ran out			7.48154	5.22259	0	2500
970	3	Yes	OO	61O4S58.H2.P2	Male	9	Yes	No	Didn't hear about MDA			7.48148	5.22259	0	2500
971	3	Yes	OO	61O4S58.H2.P4	Female	9	Yes	No	Nobody came			7.48154	5.22259	0	2500
973	3	Yes	OO	61O4S58.H2.P3	Male	7	Yes	Yes		Yes		7.49148	5.20889	0	2900
974	3	Yes	OO	61O4S57.H12.P1	Female	14	Yes	No	Nobody came			7.48991	5.22748	0	2200
975	3	Yes	OO	61O4S57.H12.P3	Female	10	Yes	No	Nobody came			7.48154	5.22259	0	2500
976	3	Yes	OO	61O4S57.H12.P2	Female	8	Yes	No	Nobody came			7.48154	5.22259	0	2500
978	3	Yes	OO	61O4S57.H40.P1	Male	7	Yes	No	Nobody came			7.49114	5.20889	0	2900
979	3	Yes	OO	61O4S57.H20.P1	Female	10	Yes	No	Nobody came			7.49114	5.20889	0	2900
980	3	Yes	OO	61O4S57.H20.P2	Female	12	Yes	No	Nobody came			7.48991	5.22748	0	2200
981	3	Yes	OO	61O4S57.H20.P3	Female	12	Yes	No	Nobody came			7.48991	5.22748	0	2200
982	3	Yes	AD	61O4S67.H10.P1	Female	10	Yes	No	Didn't hear about MDA			7.48163	5.22711	356.9	4.54
983	3	Yes	AD	61O4S67.H10.P2	Female	10	Yes	No	Didn't hear about MDA			7.48182	5.22722	356.3	4.9
984	3	Yes	AD	61O4S67.H13.P1	Male	7	Yes	No	Didn't hear about MDA			7.48191	5.22735	406	4.716
986	3	Yes	AD	61O4S67.H16.P1	Male	7	Yes	No	Didn't hear about MDA			7.48202	5.2268	403.9	4.966
988	3	Yes	AD	61O4S67.H5.P1	Male	12	Yes	No	Nobody came			7.48179	5.22692	403	4.84
989	3	Yes	AD	61O4S66.H16.P1	Female	11	Yes	No	Didn't hear about MDA			7.48166	5.22636	351.2	4.816
990	3	Yes	AD	61O4S66.H17.P1	Male	7	Yes	No	Didn't hear about MDA			7.48156	5.22645	350.8	4.925
992	3	Yes	Ad	61O4S68.H9.P1	Female	7	Yes	No	Nobody came			7.48295	5.22737	360.1	4.95
993	3	Yes	AD	61O4S68.H9.P2	Male	13	Yes	No	Nobody came			7.48293	5.22744	359.5	4.82
994	3	Yes	AD	61O4S68.H10.P1	Male	12	Yes	No	Nobody came			7.4829	5.22745	358.8	4.94
995	3	Yes	AD	61O4S68.H11.P1	Male	12	Yes	No	Nobody came			7.483	5.22741	358.8	4.68
996	3	Yes	AD	61O4S68.H9.P3	Male	14	Yes	No	Nobody came			7.48281	5.22752	358.6	4.9
997	3	Yes	AD	61O4S68.H10.P2	Male	14	Yes	No	Nobody came			7.48279	5.2275	358.7	4.9
998	3	Yes	AD	61O4S68.H12.P1	Female	12	Yes	No	Nobody came			7.48292	5.22735	358.5	4.933
999	3	Yes	OA	61O4S45.H60.P1	Male	14	Yes	Yes		Yes		7.47251	5.22378	412.997	4.946
1000	3	Yes	OA	61O4S45.H60.P2	Male	12	Yes	Yes		Yes		7.47249	5.22379	412.513	3.9
1001	3	Yes	OA	61O4S45.H45.P1	Male	8	Yes	No	Absent			7.46703	5.22302	380.592	3.9
1002	3	Yes	OA	61O4S45.H16.P1	Female	12	Yes	Yes		Yes		7.46651	5.22613	404.499	10.076
1003	3	Yes	OA	61O4S45.H16.P2	Male	14	Yes	No	Absent			7.46652	5.22612	404.866	3.9
1004	3	Yes	OA	61O4S45.H16.P3	Female	7	Yes	No	Underage			7.46643	5.22618	396.441	4.716
1005	3	Yes	OR	61O4S59.H6.P1	Male	7	Yes	No	Underage			7.48089	5.22716	381.5	3.8
1006	3	Yes	OR	61O4S59.H7.P1	Male	11	Yes	No	Nobody came			7.48067	5.2271	379.3	4.603
1007	3	Yes	OR	61O4S59.H7.P2	Male	13	Yes	Yes		Yes		7.48075	5.22697	379	4.957
1008	3	Yes	OR	61O4S59.H18.P1	Male	7	Yes	No	Underage			7.48185	5.22611	387.8	4.8
1009	3	Yes	OR	61O4S59.H35.P1	Female	13	Yes	Yes		Yes		7.4822	5.2236	392.2	4.984
1010	3	Yes	OR	61O4S61.H17.P1	Male	12	Yes	No	Nobody came			7.48116	5.22485	372.8	4.983
1012	3	Yes	OR	61O4S61.H18.P1	Male	8	Yes	No	Nobody came			7.48116	5.22479	372.6	4.571
1014	3	Yes	FT	61O4S60.H13.P1	Male	7	Yes	Yes		Yes		7.48035	5.22688	399	11.377
1015	3	Yes	FT	61O4S60.H13.P2	Female	7	Yes	Yes		Yes		7.48033	5.22692	395.029	8.502
1016	3	Yes	FT	61O4S60.H13.P3	Female	9	Yes	Yes		Yes		7.48033	5.22692	395.371	7.585
1018	3	Yes	FT	61O4S60.H31.P1	Male	7	Yes	No	Nobody came			7.48089	5.22559	381.913	17.445
1019	3	Yes	FT	61O4S60.H31.P2	Male	10	Yes	No	Didn't hear about MDA			7.48096	5.22564	383.353	52.336
1020	3	Yes	FT	61O4S60.H26.P1	Male	11	Yes	No	Didn't hear about MDA			7.48088	5.22609	371	56.887
1021	3	Yes	FT	61O4S36.H26.P2	Male	9	Yes	No	Didn't hear about MDA			7.48101	5.22623	407.146	41.717
1024	3	Yes	FT	61O4S61.H35.P1	Male	8	Yes	No	Didn't hear about MDA			7.48059	5.22618	364.211	16.687
1026	3	Yes	AB	61O4S52.H1.P1	Male	7	Yes	No	Nobody came			7.47581	5.22254	359	4.95
1028	3	Yes	AB	61O4S52.H1.P3	Female	12	Yes	No	Nobody came			7.47573	5.22255	372.6	4.74
1029	3	Yes	AB	61O4S52.H1.P4	Male	12	Yes	No	Nobody came			7.47561	5.22248	372.4	4.88
1030	3	Yes	AB	61O4S52.H1.P5	Female	9	Yes	No	Nobody came			7.47564	5.22251	372.4	5
1031	3	Yes	AB	61O4S52.H1.P6	Male	13	Yes	No	Nobody came			7.47576	5.22258	372.3	4.95
1032	3	Yes	AB	61O4S52.H1.P7	Female	14	Yes	No	Nobody came			7.47576	5.22258	372.2	5
1033	3	Yes	AB	61O4S52.H10.P1	Male	10	Yes	No	Nobody came			7.47668	5.22331	340.4	4.966
1034	3	Yes	AB	61O4S52.H3.P1	Female	7	Yes	No	Nobody came			7.47605	5.2223	370.3	4.966
1036	3	Yes	AA	61O4S47.H2.P1	Male	14	Yes	Yes		Yes		7.47265	5.2265	376.7	4.86
1038	3	Yes	OA	61O4S47.H17.P2	Male	13	Yes	No	Rejected			7.47265	5.22573	354.6	4.666
1039	3	Yes	AA	61O4S46.H12.P1	Male	10	Yes	No	Nobody came			7.47192	5.22574	361.6	5
1040	3	Yes	AA	61O4S46.H12.P2	Male	14	Yes	No	Nobody came			7.47198	5.2257	361.7	4.366
1041	3	Yes	AA	61O4S46.H30.P1	Female	13	Yes	Yes		Yes		7.47328	5.22271	337.9	4.88
1042	3	Yes	AA	61O4S46.H30.P2	Female	11	Yes	Yes		Yes		7.47334	5.22274	337.9	4.9
1044	3	Yes	AA	61O4S47.H21.P1	Male	10	Yes	Yes		Yes		7.47323	5.22324	372.5	4.817
1045	3	Yes	AA	61O4S46.H44.P1	Female	8	Yes	No	Nobody came			7.47323	5.22321	373.1	3.9
1046	3	Yes	AA	61O4S46.H44.P2	Male	10	Yes	No	Nobody came			7.47343	5.22229	376.4	4.871
1047	3	Yes	OO	61O4S55.H18.P1	Male	13	Yes	No	Absent			7.49285	5.20661	0	2300
1049	3	Yes	FT	61O4S64.H3.P1	Male	13	Yes	No	Didn't hear about MDA			7.47991	5.22464	373	17.192
1050	3	Yes	FT	61O4S64.H3.P2	Male	9	Yes	No	Didn't hear about MDA			7.47984	5.22475	373.629	10.239
1051	3	Yes	FT	61O4S64.H3.P3	Male	11	Yes	No	Didn't hear about MDA			7.47988	5.22474	380.118	9.405
1052	3	Yes	FT	61O4S62.H8.P1	Female	10	Yes	No	Absent			7.48	5.22522	372.082	5.815
1054	3	Yes	FT	61O4S62.H21.P1	Female	11	Yes	Yes		Yes		7.4797	5.22601	378.52	37.925
1055	3	Yes	FT	61O4S62.H21.P2	Male	10	Yes	Yes		Yes		7.47967	5.22627	378.667	62.955
1056	3	Yes	FT	61O4S62.H10.P1	Male	14	Yes	No	Didn't hear about MDA			7.47945	5.22656	368.909	19.721
1058	3	Yes	FT	61O4S62.H12.P2	Male	11	Yes	No	Didn't hear about MDA			7.47952	5.22668	371.123	26.547
1059	3	Yes	FT	61O4S62.H17.P1	Male	14	Yes	Yes		Yes		7.47989	5.22685	390.977	5.815
1060	3	Yes	FT	61O4S62.H24.P1	Female	11	Yes	Yes		Yes		7.48015	5.2263	390.991	12.136
1061	3	Yes	OA	61O4S50.H20.P1	Female	14	Yes	Yes		No	Absent	7.47456	5.22487	395.939	4.625
1062	3	Yes	OA	61O4S50.H20.P2	Male	7	Yes	No	Underage			7.47454	5.22488	399.729	4.741
1063	3	Yes	OA	61O4S50.H20.P3	Female	10	Yes	Yes		Yes		7.47455	5.22486	398.47	4.348
1064	3	Yes	OA	61O4S50.H20.P4	Male	7	Yes	No	Absent			7.47456	5.22487	398.605	4.804
1065	3	Yes	OA	61O4S50.H18.P1	Female	7	Yes	No	Underage			7.47429	5.22498	401.003	4.824
1066	3	Yes	OA	61O4S50.H18.P2	Male	9	Yes	No	Absent			7.4743	5.225	394.969	4.931
1067	3	Yes	OA	61O4S50.H18.P3	Male	14	Yes	Yes		Yes		7.47431	5.22495	395.406	3.9
1068	3	Yes	OA	61O4S50.H34.P1	Male	8	Yes	No	Absent			7.47473	5.22379	352.167	4.645
1070	3	Yes	IH	61O4S69.H3.P1	Male	9	Yes	No	Didn't hear about MDA			7.48946	5.22745	0	2199
1071	3	Yes	IH	61O4S69.H3.P2	Male	11	Yes	No	Didn't hear about MDA			7.48946	5.22745	0	2199
1074	3	Yes	IH	61O4S69.H14.P1	Female	7	Yes	Yes		Yes		7.4838	5.22777	399.532	3.9
1076	3	Yes	IH	61O4S69.H15.P1	Female	10	Yes	Yes		Yes		7.48372	5.22814	329.241	3.9
1077	3	Yes	IH	61O4S70.H18.P1	Male	10	Yes	No	Didn't hear about MDA			7.48224	5.22765	381	3.9
1078	3	Yes	IH	61O4S70.H19.P1	Female	10	Yes	No	Didn't hear about MDA			7.48224	5.22752	376.1	3.9
1079	3	Yes	IH	61O4S70.H21.P1	Female	7	Yes	No	Didn't hear about MDA			7.48209	5.22766	360.014	3.9
1081	3	Yes	IH	61O4S71.H15.P1	Male	7	Yes	No	Didn't hear about MDA			7.48175	5.22849	395.354	1.86
1082	3	Yes	IH	61O4S71.H16.P1	Male	7	Yes	No	Didn't hear about MDA			7.48188	5.22786	369.234	1.446
1084	3	Yes	IH	61O4S71.H17.P3	Male	8	Yes	No	Didn't hear about MDA			7.48189	5.22798	358.733	1.675
1085	3	Yes	IH	61O4S71.H17.P2	Female	11	Yes	No	Didn't hear about MDA			7.48184	5.22811	358.769	1.376
1086	3	Yes	IH	61O4S71.H18.P1	Female	12	Yes	No	Didn't hear about MDA			7.48184	5.228	360.783	4.573
1087	3	Yes	IH	61O4S70.H8.P1	Male	8	Yes	No	Didn't hear about MDA			7.48284	5.22858	471.101	2.674
1088	3	Yes	IH	61O4S70.H8.P3	Male	10	Yes	No	Didn't hear about MDA			7.48274	5.2279	396.983	8.74
1089	3	Yes	IH	61O4S70.H8.P2	Female	13	Yes	No	Didn't hear about MDA			7.48279	5.22798	391.159	0.997
1090	3	Yes	OR	61O4S63.H6.P1	Male	10	Yes	Yes		Yes		7.47934	5.22651	395.8	4.433
1091	3	Yes	OR	61O4S63.H6.P2	Female	13	Yes	Yes		Yes		7.47932	5.22652	395.1	4.975
1093	3	Yes	OR	61O4S63.H10.P1	Female	11	Yes	No	Nobody came			7.47872	5.22668	385.1	4.666
1094	3	Yes	OR	61O4S63.H12.P1	Female	8	Yes	No	Nobody came			7.479	5.22663	392.6	4.972
1096	3	Yes	OR	61O4S63.H12.P3	Male	13	Yes	No	Nobody came			7.47902	5.22656	391.8	4.95
1097	3	Yes	OR	61O4S65.H2.P1	Female	13	Yes	No	Nobody came			7.47918	5.22606	384.4	4.95
1098	3	Yes	OR	61O4S65.H2.P2	Male	11	Yes	Don't know				7.47924	5.22606	385.2	4.92
1099	3	Yes	OR	61O4S65.H2.P3	Female	9	Yes	No	Nobody came			7.47921	5.22609	385.2	4.933
1100	3	Yes	AB	61O4S54.H12.P1	Female	8	Yes	No	Nobody came			7.47694	5.22578	395.3	5
1101	3	Yes	AB	61O4S54.H12.P2	Female	8	Yes	No	Nobody came			7.47709	5.22587	396.8	5
1102	3	Yes	AB	61O4S54.H12.P3	Female	11	Yes	No	Nobody came			7.47688	5.22579	396.8	4.88
1103	3	Yes	AB	61O4S54.H23.P1	Male	9	Yes	No	Nobody came			7.4776	5.22497	369.8	4.92
1104	3	Yes	AB	61O4S54.H23.P2	Female	7	Yes	No	Nobody came			7.4776	5.22504	369.8	4.6
1105	3	Yes	AB	61O4S54.H23.P3	Male	7	Yes	No	Nobody came			7.47762	5.2249	369.7	4.736
1107	3	Yes	AB	61O4S54.H26.P1	Male	9	Yes	No	Nobody came			7.47856	5.22403	381.9	5
1110	3	Yes	AA	61O4S49.H2.P2	Female	9	Yes	No	Nobody came			7.47336	5.22632	360.3	5
1111	3	Yes	AA	61O4S49.H1.P1	Female	9	Yes	No	Nobody came			7.47338	5.22633	360.3	5
1112	3	Yes	AA	61O4S49.H9.P1	Female	8	Yes	No	Nobody came			7.4736	5.22593	376.3	4.9
1114	3	Yes	AA	61O4S48.H8.P1	Female	11	Yes	No	Nobody came			7.47356	5.2257	375.6	4.8
1115	3	Yes	AB	61O4S53.H17.P1	Female	14	Yes	No	Nobody came			7.47786	5.2241	375.4	4.82
1116	3	Yes	AA	61O4S48.H8.P2	Female	8	Yes	No	Nobody came			7.47357	5.22569	375.5	4.6
1117	3	Yes	AB	61O4S53.H17.P2	Female	13	Yes	No	Nobody came			7.47785	5.22412	379.6	4.85
1119	3	Yes	AA	61O4S49.H6.P1	Male	9	Yes	No	Nobody came			7.47396	5.22545	361.6	4.72
1120	3	Yes	AB	61O4S53.H19.P1	Female	11	Yes	No	Nobody came			7.47581	5.22511	353.5	4.66
1122	3	Yes	AB	61O4S53.H19.P2	Female	11	Yes	No	Nobody came			7.4753	5.22559	353.5	4.46
1124	3	Yes	AB	61O4S53.H31.P1	Male	14	Yes	No	Nobody came			7.47541	5.22576	359.6	4.916
1125	3	Yes	AA	61O4S49.H29.P1	Female	9	Yes	No	Nobody came			7.47361	5.22444	380.2	4.2
1126	3	Yes	AB	61O4S53.H31.P2	Male	11	Yes	No	Nobody came			7.4754	5.22569	359.6	4.94
1127	3	Yes	AA	61O4S49.H11.P1	Male	11	Yes	No	Nobody came			7.47393	5.22424	372.8	4.714
	3	Yes	AB	61O2S20.H16.P1	Male	7	Yes	No	Nobody came			7.47089	5.23189	372.3	4.25
	3	Yes	AB	61O2S20.H22.P1	Female	10	Yes	No	Nobody came			7.47071	5.23104	376.1	4.9
	3	Yes	AB	61O2S20.H16.P2	Male	12	Yes	No	Nobody came			7.47086	5.23189	372.8	4.86

## Sheet: F2021
SN	Area	Consent	Interviewer code	unique_id	Gender	Age	Is there any household member present?	OF_ALB_2021	R_OF_ALB_2021	SW_ALB_2021	R_SW_ALB_2021	LAT	LONG	Alt	Precision
1	1	Yes	OA	61O1S1.H30.P2	Male	12	Yes	No	Nobody came			7.49247	5.22879	385	4.933
2	1	Yes	AA	61O1S1.H30.P1	Male	12	Yes	No	Nobody came			7.49245	5.2288	385	4.916
4	1	Yes	AA	61O1S1.H32.P2	Female	14	Yes	No	Nobody came			7.49284	5.22887	361.4	4.759
6	1	Yes	AA	61O1S1.H12.P1	Female	10	Yes	No	Nobody came			7.4928	5.22874	378.9	4.15
7	1	Yes	AA	61O1S1.H4.P1	Male	8	Yes	No	Nobody came			7.49369	5.22856	378.5	4.98
8	1	Yes	AA	61O1S1.H8.P1	Female	11	Yes	No	Nobody came			7.49339	5.22853	375.9	4.7
9	1	Yes	OO	61O1S1.H1.P5	Female	8	Yes	Yes		Yes		7.48724	5.23034	0	2665
10	1	Yes	AB	61O1S10.H11.P1	Male	14	Yes	No	Parent disallowed			7.49157	5.23076	390.652	3.9
11	1	Yes	OO	61O1S10.H15.P3	Male	7	Yes	Yes		Yes		7.49153	5.23091	405.489	3.9
12	1	Yes	OO	61O1S10.H10.P2	Male	8	Yes	Yes		Yes		7.49169	5.23074	392.265	4.382
13	1	Yes	AB	61O1S10.H15.P1	Female	11	Yes	No	Nobody came			7.49172	5.23087	395.4	4.76
14	1	Yes	OO	61O1S10.H10.P1	Male	10	Yes	No	Nobody came			7.49174	5.23078	395.4	4.8
15	1	Yes	OO	61O1S10.H15.P2	Male	8	Yes	Yes		Yes		7.4916	5.23072	395.4	4.407
16	1	Yes	OO	61O1S10.H7.P1	Male	7	Yes	Yes		Yes		7.49166	5.23099	395.4	4.941
17	1	Yes	OO	61O1S10.H8.P1	Male	6	Yes	Yes		Yes		7.49169	5.23099	395.4	4.533
18	1	Yes	OR	61O1S11.H19.P2	Female	12	Yes	No	Nobody came			7.49167	5.23218	374.6	13.015
20	1	Yes	FT	61O1S11.H19.P1	Female	14	Yes	No	Nobody came			7.49156	5.23233	383	16.231
21	1	Yes	FT	61O1S11.H12.P1	Female	13	Yes	Yes		Yes		7.49158	5.23231	383.85	15.053
22	1	Yes	FT	61O1S11.H6.P1	Male	14	Yes	Yes		Yes		7.49106	5.23169	392.126	16.687
23	1	Yes	OO	61O1S11.H14.P1	Male	9	Yes	No	Nobody came			7.49148	5.23236	370.4	4.705
24	1	Yes	AD	61O1S12.H2.P1	Female	7	Yes	No	Parent disallowed			7.49129	5.23109	365.1	4.417
25	1	Yes	AD	61O1S12.H1.P2	Female	10	Yes	No	Parent disallowed			7.49132	5.23117	353.5	7.566
28	1	Yes	AD	61O1S12.H4.P3	Male	7	Yes	Yes		Yes		7.49252	5.23132	386.9	4.95
29	1	Yes	AD	61O1S12.H4.P5	Female	12	Yes	Yes		Yes		7.49255	5.23138	387.5	4.99
30	1	Yes	AD	61O1S12.H4.P6	Female	14	Yes	Yes		Yes		7.49226	5.23152	387.2	4.8
31	1	Yes	AD	61O1S12.H13.P1	Male	7	Yes	Yes		Yes		7.49198	5.2315	374.8	4.754
32	1	Yes	AD	61O1S12.H37.P1	Male	7	Yes	No	Absent			7.49203	5.23192	365.4	3.92
33	1	Yes	AD	61O1S12.H37.P2	Female	12	Yes	No	Absent			7.4921	5.23193	364.9	4.933
34	1	Yes	AD	61O1S12.H13.P2	Male	7	Yes	Yes		Yes		7.49195	5.2315	374.6	4.496
36	1	Yes	AD	61O1S12.H28.P2	Female	7	No	No	Absent			7.4915	5.2316	374.6	4.271
37	1	Yes	AD	61O1S12.H28.P3	Male	7	Yes	Yes		Yes		7.49157	5.23177	374.6	4.04
38	1	Yes	AA	61O1S13.H13.P1	Male	9	Yes	No	Nobody came			7.49203	5.2306	389.6	4.857
39	1	Yes	OA	61O1S13.H13.P2	Male	13	Yes	No	Nobody came			7.49204	5.23063	389.7	4.683
40	1	Yes	OA	61O1S13.H13.P3	Female	12	Yes	No	Nobody came			7.49202	5.23056	388.6	4.866
41	1	Yes	OA	61O1S13.H18.P1	Male	6	Yes	No	Nobody came			7.49175	5.23047	382.2	3.825
42	1	Yes	AB	61O1S14.H3.P2	Male	7	Yes	No	Absent			7.49415	5.23125	374.6	4.866
43	1	Yes	AB	61O1S14.H7.P2	Female	9	Yes	Yes		Yes		7.49399	5.2308	372.6	4.877
44	1	Yes	AB	61O1S14.H1.P2	Male	11	Yes	Don't know				7.49385	5.2304	395.4	6.38
45	1	Yes	AB	61O1S14.H1.P4	Female	8	Yes	No	Nobody came			7.49383	5.23043	395.4	4.985
46	1	Yes	AB	61O1S14.H5.P1	Female	13	Yes	Yes		Yes		7.49403	5.23019	334	4.86
47	1	Yes	OO	61O1S14.H3.P1	Male	7	Yes	No	Nobody came			7.49394	5.23113	413.517	3.9
48	1	Yes	OO	61O1S14.H2.P1	Female	10	Yes	No	Nobody came			7.49393	5.23104	402.383	3.9
49	1	Yes	OO	61O1S14.H7.P1	Male	12	Yes	Yes		Yes		7.49125	5.22781	391.414	2300
50	1	Yes	OO	61O1S14.H1.P1	Male	12	Yes	No	Nobody came			7.49386	5.23043	365.974	3.9
51	1	Yes	OO	61O1S14.H1.P3	Female	11	Yes	Yes		Yes		7.4941	5.23023	361.261	3.9
52	1	Yes	OR	61O1S15.H7.P1	Male	10	Yes	Yes		Yes		7.49445	5.23053	389.5	4.366
53	1	Yes	OR	61O1S15.H2.P1	Male	12	Yes	No	Nobody came			7.49464	5.23021	426.9	4.872
54	1	Yes	FT	61O1S15.H1.P1	Female	9	Yes	Yes		Yes		7.49474	5.23009	396	19.721
55	1	Yes	FT	61O1S15.H1.P2	Male	6	Yes	No	Nobody came			7.49471	5.23007	374	15.17
56	1	Yes	FT	61O1S15.H1.P3	Female	13	Yes	No	Nobody came			7.49487	5.22999	406.3	19.721
57	1	Yes	FT	61O1S15.H3.P1	Male	14	Yes	No	Nobody came			7.4948	5.23013	406.3	94.995
58	1	Yes	FT	61O1S15.H4.P1	Male	7	Yes	No	Nobody came			7.49478	5.23024	406.3	18.859
59	1	Yes	FT	61O1S15.H5.P1	Male	12	Yes	No	Nobody came			7.49479	5.23024	406.3	17.371
61	1	Yes	IH	61O1S16.H16.P1	Male	8	Yes	No	Nobody came			7.49529	5.23062	413.676	3.9
62	1	Yes	IH	61O1S16.H7.P1	Male	12	Yes	No	Nobody came			7.49519	5.23014	412.453	3.9
63	1	Yes	IH	61O1S16.H7.P2	Female	8	Yes	No	Nobody came			7.49517	5.23009	413.382	3.9
64	1	Yes	IH	61O1S16.H8.P1	Female	8	Yes	Don't know				7.49511	5.23018	401.525	3.9
66	1	Yes	AA	61O1S17.H3.P1	Male	7	Yes	No	Nobody came			7.49202	5.23057	388.6	4.924
67	1	Yes	AA	61O1S17.H15.P1	Male	13	Yes	No	Nobody came			7.49285	5.23009	373.8	4.8
68	1	Yes	OA	61O1S17.H15.P2	Male	8	Yes	No	Nobody came			7.49284	5.23012	373.1	4.892
69	1	Yes	OA	61O1S17.H15.P3	Male	11	Yes	No	Nobody came			7.49284	5.23013	373.1	4.966
70	1	Yes	OA	61O1S17.H11.P1	Male	6	Yes	No	Nobody came			7.49279	5.23017	337.6	4.559
71	1	Yes	OA	61O1S17.H11.P2	Female	10	Yes	No	Nobody came			7.49283	5.23022	338	4.534
72	1	Yes	AA	61O1S17.H8.P1	Male	9	Yes	No	Nobody came			7.493	5.23073	350.6	4.75
73	1	Yes	OA	61O1S17.H8.P2	Female	8	Yes	No	Nobody came			7.49296	5.23075	350.6	4.971
74	1	Yes	AA	61O1S17.H10.P1	Female	10	Yes	No	Nobody came			7.49269	5.23072	355.2	4.683
75	1	Yes	OA	61O1S17.H10.P2	Female	10	Yes	No	Nobody came			7.49271	5.23069	355.1	4.7
76	1	Yes	OA	61O1S17.H10.P3	Female	8	Yes	No	Nobody came			7.49271	5.23069	354.6	4.35
77	1	Yes	AA	61O1S17.H7.P1	Male	10	Yes	No	Nobody came			7.49306	5.23069	360.9	4.554
78	1	Yes	AB	61O1S18.H2.P2	Female	9	Yes	No	Parent disallowed			7.49056	5.23286	343.9	4.94
79	1	Yes	AB	61O1S18.H11.P1	Female	10	Yes	No	Didn't hear about MDA			7.4907	5.23302	367.5	4.98
80	1	Yes	AB	61O1S18.H14.P1	Female	11	Yes	No	Nobody came			7.49051	5.23293	355.8	4.85
81	1	Yes	OO	61O1S18.H2.P1	Male	12	Yes	No	Nobody came			7.50163	5.23368	0	3000
82	1	Yes	OO	61O1S18.H14.P2	Male	10	Yes	No	Nobody came			7.4935	5.23695	0	2500
83	1	Yes	OR	61O1S19.H2.P1	Female	7	Yes	No	Nobody came			7.49077	5.23249	350.9	4.4
85	1	Yes	OA	61O1S19.H2.P2	Male	9	Yes	No	Nobody came			7.49183	5.23071	380.1	4.971
86	1	Yes	OA	61O1S19.H2.P3	Male	10	Yes	No	Nobody came			7.49182	5.23069	380.1	4.716
89	1	Yes	OO	61O1S2.H21.P1	Male	9	Yes	No	Nobody came			7.48617	5.23009	390.905	2300
90	1	Yes	OO	61O1S2.H21.P2	Male	13	Yes	No	Nobody came			7.49096	5.22921	389.932	3.9
91	1	Yes	OO	61O1S2.H21.P3	Male	13	Yes	No	Nobody came			7.49108	5.22918	388.878	3.9
92	1	Yes	OO	61O1S2.H7.P1	Female	11	Yes	No	Nobody came			7.48718	5.23042	391.525	2600
93	1	Yes	OO	61O1S2.H7.P2	Female	9	Yes	No	Nobody came			7.49059	5.22683	391.525	2000
94	1	Yes	AB	61O1S2.H10.P2	Female	10	Yes	No	Nobody came			7.48718	5.23042	391.525	2600
95	1	Yes	AB	61O1S2.H10.P1	Male	10	Yes	No	Nobody came			7.49141	5.22883	418.412	4.535
96	1	Yes	AB	61O1S2.H15.P1	Female	12	Yes	No	Nobody came			7.48923	5.22748	418.412	2100
97	1	Yes	OO	61O1S2.H5.P1	Male	8	Yes	Yes		Yes		7.49116	5.22945	361.551	31.857
98	1	Yes	AD	61O1S20.H1.P1	Male	7	Yes	Yes		Yes		7.4941	5.23097	377.9	4.5
99	1	Yes	OA	61O1S21.H1.P1	Female	10	Yes	No	Nobody came			7.49473	5.23225	379.5	4.655
100	1	Yes	OA	61O1S21.H1.P2	Male	13	Yes	No	Nobody came			7.49477	5.23231	378.7	4.872
102	1	Yes	AA	61O1S21.H2.P1	Female	14	Yes	No	Rejected			7.49469	5.23232	380.7	4.9
104	1	Yes	AA	61O1S21.H3.P2	Female	8	Yes	No	Not allowed in school			7.49443	5.23282	388.8	3.937
106	1	Yes	AA	61O1S21.H4.P2	Male	7	Yes	No	Not allowed in school			7.49444	5.23291	371.5	4.85
107	1	Yes	OA	61O1S21.H8.P1	Male	14	Yes	No	Nobody came			7.4942	5.23277	387	4.983
108	1	Yes	OA	61O1S21.H8.P3	Male	6	Yes	No	Nobody came			7.49421	5.2328	387	4.74
109	1	Yes	OA	61O1S21.H8.P4	Male	12	Yes	Yes		Yes		7.49399	5.23273	412	3.9
110	1	Yes	AA	61O1S21.H11.P1	Male	14	Yes	Yes		Yes		7.49415	5.23229	391.7	3.9
111	1	Yes	OA	61O1S21.H11.P2	Female	9	Yes	Yes		Yes		7.49419	5.23228	391.8	4.26
112	1	Yes	AA	61O1S21.H8.P2	Male	8	Yes	No	Nobody came			7.49426	5.23288	387	4.933
113	1	Yes	OA	61O1S21.H11.P3	Female	7	Yes	Yes		Yes		7.49419	5.23228	392.1	3.972
114	1	Yes	OA	61O1S21.H10.P1	Female	13	Yes	No	Rejected			7.49401	5.23258	368.6	4.66
116	1	Yes	AA	61O1S21.H10.P3	Female	13	Yes	Yes		Yes		7.49404	5.23259	366.3	4.866
118	1	Yes	OO	61O1S22.H7.P2	Female	11	Yes	No	Nobody came			7.49125	5.22781	0	2300
119	1	Yes	OO	61O1S22.H8.P4	Male	14	Yes	No	Nobody came			7.48923	5.22748	0	2100
120	1	Yes	OO	61O1S22.H8.P5	Male	12	Yes	No	Nobody came			7.49294	5.22781	0	1100
121	1	Yes	OO	61O1S22.H20.P1	Male	9	Yes	No	Nobody came			7.49002	5.22761	0	2300
122	1	Yes	AB	61O1S22.H1.P1	Female	9	Yes	No	Nobody came			7.49465	5.23186	375.1	5
123	1	Yes	AB	61O1S22.H1.P2	Male	11	Yes	No	Nobody came			7.49456	5.23173	405.9	3.9
124	1	Yes	AB	61O1S22.H8.P1	Female	12	Yes	Yes		Yes		7.49445	5.2318	403.1	4.914
126	1	Yes	AB	61O1S22.H8.P3	Female	6	Yes	No	Nobody came			7.49454	5.23159	401	4.116
128	1	Yes	AB	61O1S22.H17.P1	Female	7	Yes	No	Nobody came			7.49407	5.23158	368.9	4.9
129	1	Yes	AB	61O1S22.H20.P2	Female	7	Yes	No	Nobody came			7.49403	5.23187	384.7	4.9
130	1	Yes	OR	61O1S23.H1.P1	Female	11	Yes	No	Nobody came			7.49465	5.2312	404.4	4.907
131	1	Yes	FT	61O1S23.H6.P1	Female	12	Yes	No	Nobody came			7.4943	5.23163	407	26.038
132	1	Yes	FT	61O1S23.H7.P1	Male	12	Yes	No	Nobody came			7.49424	5.23172	406.363	25.789
134	1	Yes	FT	61O1S23.H10.P2	Female	8	Yes	No	Didn't hear about MDA			7.49441	5.23132	395.978	15.675
135	1	Yes	FT	61O1S23.H13.P1	Male	12	Yes	No	Nobody came			7.49412	5.23167	395.581	20.479
136	1	Yes	FT	61O1S23.H15.P2	Male	14	Yes	Don't know				7.49409	5.23141	381.811	31.98
137	1	Yes	FT	61O1S23.H17.P1	Female	13	Yes	Don't know				7.49399	5.23149	377	30.192
138	1	Yes	FT	61O1S23.H18.P1	Male	14	Yes	Don't know				7.49415	5.23137	367.477	25.789
139	1	Yes	FT	61O1S23.H20.P1	Male	14	Yes	Don't know				7.494	5.23107	376.158	21.238
140	1	Yes	FT	61O1S23.H18.P2	Male	6	Yes	Don't know				7.494	5.23111	376.429	22.755
141	1	Yes	FT	61O1S23.H21.P1	Female	6	Yes	Don't know				7.49403	5.23111	380.766	22.755
142	1	Yes	FT	61O1S23.H21.P2	Female	10	Yes	Don't know				7.49445	5.23079	376.717	47.027
143	1	Yes	FT	61O1S23.H21.P3	Female	8	Yes	Don't know				7.49417	5.23086	385.711	36.408
144	1	Yes	FT	61O1S23.H18.P3	Male	10	Yes	Don't know				7.49407	5.23149	382.548	9.607
145	1	Yes	OR	61O1S24.H15.P1	Female	11	Yes	Don't know				7.49396	5.23147	390.618	96
146	1	Yes	OA	61O1S25.H6.P2	Female	12	Yes	No	Rejected			7.49322	5.23345	381.5	4.98
147	1	Yes	AA	61O1S25.H6.P3	Female	9	Yes	No	Nobody came			7.49321	5.23336	381.5	4.814
148	1	Yes	AA	61O1S25.H6.P4	Female	10	Yes	No	Nobody came			7.49309	5.23335	381.6	4.5
149	1	Yes	OA	61O1S25.H7.P1	Female	8	Yes	No	Rejected			7.49317	5.23322	396	4.642
150	1	Yes	AA	61O1S25.H6.P1	Female	14	Yes	Yes		No	Parents disallowed	7.49324	5.23343	383	4.942
151	1	Yes	AA	61O1S25.H2.P1	Male	10	Yes	Yes		Yes		7.49207	5.23346	362	4.885
152	1	Yes	AA	61O1S25.H3.P1	Female	9	Yes	No	Rejected			7.49257	5.23314	343.7	4.68
153	1	Yes	OA	61O1S25.H5.P1	Female	8	Yes	No	Nobody came			7.49266	5.23327	375.7	4.44
154	1	Yes	OR	61O1S26.H23.P1	Male	12	Yes	No	Nobody came			7.49163	5.23176	383.4	4.695
155	1	Yes	OR	61O1S26.H24.P1	Female	7	Yes	No	Nobody came			7.49165	5.23177	384.4	3.265
156	1	Yes	OR	61O1S26.H24.P2	Female	6	Yes	Yes		Yes		7.49165	5.23175	384.7	4.854
157	1	Yes	OO	61O1S26.H15.P1	Female	10	Yes	No	Nobody came			7.48923	5.22748	0	2100
158	1	Yes	OO	61O1S26.H20.P1	Male	10	Yes	No	Nobody came			7.48923	5.22748	0	2100
159	1	Yes	OO	61O1S26.H23.P3	Female	7	Yes	No	Nobody came			7.49151	5.23181	386.814	2.103
160	1	Yes	AB	61O1S26.H8.P1	Male	13	Yes	No	Nobody came			7.49125	5.23288	374.6	4.766
161	1	Yes	AB	61O1S26.H19.P1	Female	7	Yes	No	Nobody came			7.49202	5.23209	346.9	4.986
162	1	Yes	FT	61O1S27.H1.P1	Male	7	Yes	Don't know				7.49195	5.23289	374.6	22.161
163	1	Yes	FT	61O1S27.H2.P1	Male	13	Yes	No	Nobody came			7.49196	5.2329	374.6	16.687
164	1	Yes	FT	61O1S27.H4.P1	Female	7	Yes	Don't know				7.49199	5.23289	377.868	57.646
165	1	Yes	FT	61O1S27.H4.P2	Female	14	Yes	Don't know				7.49221	5.2331	377.489	21.238
166	1	Yes	FT	61O1S27.H4.P3	Male	9	Yes	Don't know				7.49192	5.23304	377.647	27.306
167	1	Yes	FT	61O1S27.H8.P1	Female	12	Yes	No	Didn't hear about MDA			7.49201	5.2333	374.6	23.766
168	1	Yes	FT	61O1S27.H8.P2	Female	9	Yes	No	Didn't hear about MDA			7.49197	5.23338	374.6	45.992
169	1	Yes	FT	61O1S27.H1.P2	Female	14	Yes	Don't know				7.49214	5.23343	374.6	23.513
171	1	Yes	FT	61O1S27.H10.P2	Female	10	Yes	No	Didn't hear about MDA			7.49216	5.23221	358.271	21.996
172	1	Yes	FT	61O1S27.H10.P3	Male	13	Yes	No	Didn't hear about MDA			7.49225	5.23213	363.181	32.615
174	1	Yes	AD	61O1S28.H6.P2	Male	11	Yes	Yes		Yes		7.49257	5.2336	373.1	4.9
175	1	Yes	AD	61O1S28.H6.P3	Female	13	Yes	Yes		Yes		7.49261	5.23349	373.1	4.86
176	1	Yes	AD	61O1S28.H8.P1	Male	7	Yes	No	Didn't hear about MDA			7.49263	5.23377	378	4.58
178	1	Yes	AD	61O1S28.H8.P3	Female	9	Yes	No	Didn't hear about MDA			7.49263	5.23378	366.6	4.966
179	1	Yes	AD	61O1S28.H8.P4	Male	10	Yes	No	Didn't hear about MDA			7.49262	5.23378	367.6	4.816
180	1	Yes	AD	61O1S28.H14.P1	Female	11	Yes	Yes		Yes		7.49272	5.23376	367.3	4.84
181	1	Yes	AD	61O1S28.H18.P1	Female	11	Yes	Yes		Yes		7.49313	5.23384	385.4	4.8
182	1	Yes	IH	61O1S28.H7.P1	Female	8	Yes	Yes		Yes		7.49247	5.2337	392.057	1.452
183	1	Yes	IH	61O1S28.H9.P1	Female	13	Yes	Yes		Yes		7.49247	5.23398	364.822	2.87
184	1	Yes	IH	61O1S28.H9.P2	Female	7	Yes	Yes		Yes		7.49244	5.23386	405.906	2.021
185	1	Yes	IH	61O1S28.H8.P5	Male	12	Yes	Yes		Yes		7.49257	5.23377	398.376	1.512
186	1	Yes	IH	61O1S28.H15.P1	Male	6	Yes	Yes		Yes		7.4928	5.23379	408.376	2.284
187	1	Yes	AA	61O1S29.H1.P4	Male	11	Yes	No	Nobody came			7.4931	5.23228	362	4.482
188	1	Yes	OA	61O1S29.H1.P3	Female	12	Yes	No	Nobody came			7.4931	5.23224	362	4.866
189	1	Yes	AA	61O1S29.H1.P2	Female	13	Yes	No	Rejected			7.4931	5.23218	362	4.833
190	1	Yes	AA	61O1S29.H1.P1	Female	7	Yes	No	Nobody came			7.49317	5.23213	362	4.716
191	1	Yes	OR	61O1S3.H13.P1	Female	9	Yes	Yes		Yes		7.49071	5.22869	386	3.533
192	1	Yes	OR	61O1S3.H14.P1	Male	8	Yes	Yes		Yes		7.49072	5.22862	390.5	4.782
193	1	Yes	OR	61O1S3.H14.P1	Male	12	Yes	No	Nobody came			7.4903	5.22865	367.8	4.675
194	1	Yes	OR	61O1S3.H22.P1	Female	10	Yes	No	Nobody came			7.48999	5.22864	382.3	4.652
195	1	Yes	FT	61O1S3.H10.P1	Female	9	Yes	Yes		Yes		7.49085	5.22893	392	45.889
196	1	Yes	FT	61O1S3.H12.P1	Female	8	Yes	Yes		No	Parent forgot to administer	7.49072	5.22866	386.026	77.152
197	1	Yes	FT	61O1S3.H12.P2	Male	7	Yes	Yes		No	Parent forgot to administer	7.49072	5.22867	378.856	23.513
198	1	Yes	FT	61O1S3.H6.P1	Female	10	Yes	Yes		Yes		7.49069	5.22882	354	22.755
199	1	Yes	FT	61O1S3.H21.P1	Male	6	Yes	No	Nobody came			7.48998	5.22862	374	12.216
200	1	Yes	FT	61O1S3.H21.P2	Female	10	Yes	No	Nobody came			7.48996	5.22863	372.486	15.17
201	1	Yes	FT	61O1S3.H12.P3	Male	9	Yes	Yes		No	Parent forgot to administer	7.60874	5.20296	451	75.217
202	1	Yes	OO	61O1S30.H1.P1	Female	11	Yes	No	Nobody came			7.49275	5.2322	407.379	1.172
203	1	Yes	OO	61O1S30.H2.P1	Female	8	Yes	No	Nobody came			7.4928	5.23211	402.902	3.9
204	1	Yes	OO	61O1S30.H4.P1	Female	6	No	Don't know				7.49341	5.23165	448.734	58.857
205	1	Yes	OO	61O1S30.H6.P1	Male	13	Yes	No	Nobody came			7.48923	5.22748	448.734	2100
206	1	Yes	OO	61O1S30.H6.P2	Female	11	Yes	No	Nobody came			7.48923	5.22748	448.734	2100
208	1	Yes	OO	61O1S30.H11.P1	Female	6	Yes	No	Underage			7.49273	5.21672	0	2100
209	1	Yes	OO	61O1S30.H10.P2	Male	8	Yes	No	Nobody came			7.4899	5.22814	0	2200
210	1	Yes	OO	61O1S30.H14.P1	Male	8	Yes	Don't know				7.48925	5.22749	0	2300
211	1	Yes	OO	61O1S30.H21.P1	Male	12	Yes	No	Nobody came			7.48957	5.22781	0	2300
212	1	Yes	OO	61O1S30.H21.P2	Female	8	Yes	No	Nobody came			7.4951	5.24478	0	2900
213	1	Yes	OO	61O1S30.H23.P1	Male	10	Yes	Don't know				7.49125	5.22781	0	2300
214	1	Yes	OO	61O1S30.H23.P3	Male	14	Yes	No	Nobody came			7.49125	5.22781	0	2300
215	1	Yes	OO	61O1S30.H24.P1	Female	10	Yes	No	Nobody came			7.49125	5.22781	0	2300
216	1	Yes	OO	61O1S30.H27.P2	Male	12	Yes	No	Nobody came			7.48956	5.22846	0	3100
217	1	Yes	AB	61O1S30.H1.P2	Female	11	Yes	No	Nobody came			7.49268	5.23207	365.8	4.679
218	1	Yes	AB	61O1S30.H3.P1	Female	11	Yes	No	Nobody came			7.49269	5.23205	366.1	4.772
219	1	Yes	AB	61O1S30.H7.P1	Male	6	Yes	No	Nobody came			7.49229	5.23173	374.6	4.92
221	1	Yes	AB	61O1S30.H10.P1	Male	6	Yes	No	A different drug was given			7.49204	5.23204	374.6	4.72
222	1	Yes	AB	61O1S30.H10.P3	Female	10	Yes	Yes		Yes		7.49209	5.23206	374.6	4.275
223	1	Yes	AB	61O1S30.H11.P1	Female	6	Yes	No	Nobody came			7.49205	5.23205	374.6	4.7
224	1	Yes	AB	61O1S30.H22.P1	Male	8	Yes	No	Parent disallowed			7.49243	5.23138	374.6	4.04
225	1	Yes	AB	61O1S30.H22.P2	Male	12	Yes	Yes		No	Parents disallowed	7.49244	5.23136	374.6	4.283
226	1	Yes	AB	61O1S30.H23.P2	Male	11	Yes	No	Nobody came			7.49255	5.23127	386.3	4.866
227	1	Yes	AB	61O1S30.H25.P1	Male	9	Yes	No	Nobody came			7.49201	5.23119	360.3	4.784
228	1	Yes	AB	61O1S30.H27.P1	Female	8	Yes	Yes		No	I don’t know	7.492	5.2315	379.5	4.98
229	1	Yes	AB	61O1S30.H36.P1	Male	8	Yes	No	Didn't hear about MDA			7.4921	5.23178	380.1	4.92
230	1	Yes	OR	61O1S31.H1.P2	Male	10	Yes	No	Absent			7.49369	5.23225	408.4	3.833
231	1	Yes	OR	61O1S31.H14.P1	Male	11	Yes	No	Absent			7.49328	5.23281	420.6	4.2
232	1	Yes	OR	61O1S31.H14.P3	Male	12	Yes	No	Absent			7.49329	5.23281	417.6	3.533
233	1	Yes	OR	61O1S31.H12.P1	Male	7	Yes	No	Nobody came			7.49329	5.233	400.7	3.24
234	1	Yes	OR	61O1S31.H26.P1	Male	6	Yes	No	Nobody came			7.49214	5.23225	362	4
235	1	Yes	FT	61O1S31.H1.P1	Male	7	Yes	Don't know				7.49369	5.23214	393	20.1
236	1	Yes	FT	61O1S31.H14.P2	Male	9	Yes	No	Nobody came			7.49334	5.23281	408.484	36.714
237	1	Yes	FT	61O1S31.H14.P4	Male	14	Yes	No	Nobody came			7.49321	5.23277	405.745	31.699
238	1	Yes	FT	61O1S31.H15.P1	Male	12	Yes	No	Didn't hear about MDA			7.49326	5.233	408.552	22.755
239	1	Yes	FT	61O1S31.H21.P1	Female	13	Yes	Don't know				7.4929	5.2335	403.795	63.714
240	1	Yes	FT	61O1S31.H22.P1	Female	7	Yes	Don't know				7.49279	5.23314	384.328	40.579
241	1	Yes	FT	61O1S31.H23.P1	Female	7	Yes	Don't know				7.49283	5.23327	385.633	19.721
242	1	Yes	FT	61O1S31.H24.P1	Male	7	Yes	Don't know				7.49283	5.2331	386.281	31.857
243	1	Yes	FT	61O1S31.H25.P1	Female	7	Yes	Don't know				7.49281	5.23309	391.223	40.959
244	1	Yes	AD	61O1S31.H2.P1	Female	14	Yes	No	Nobody came			7.4941	5.23186	421.6	4.966
245	1	Yes	AD	61O1S32.H7.P1	Male	14	Yes	Yes		Yes		7.49389	5.23191	380.6	4.8
246	1	Yes	AD	61O1S32.H7.P2	Male	12	Yes	Yes		Yes		7.49388	5.23188	380.4	4.75
247	1	Yes	AD	61O1S32.H7.P3	Female	9	Yes	Yes		Yes		7.49385	5.23186	380.1	4.6
248	1	Yes	AD	61O1S32.H8.P1	Female	9	Yes	No	Rejected			7.49376	5.23181	382.5	4.78
249	1	Yes	AD	61O1S32.H18.P1	Male	8	Yes	No	Didn't hear about MDA			7.49339	5.23173	383.4	3.9
250	1	Yes	AD	61O1S32.H22.P5	Male	9	Yes	No	Didn't hear about MDA			7.49292	5.23152	379	4.98
251	1	Yes	Ad	61O1S32.H28.P2	Male	12	Yes	Yes		Yes		7.4929	5.23216	388.5	4.94
253	1	Yes	AD	61O1S32.H30.P1	Female	11	Yes	Yes		Yes		7.49285	5.23216	387.4	4.816
254	1	Yes	AD	61O1S32.H31.P2	Male	12	Yes	Yes		Yes		7.49313	5.23215	383.4	4.45
255	1	Yes	AD	61O1S32.H35.P1	Female	12	Yes	No	Didn't hear about MDA			7.49355	5.23226	382.9	5
256	1	Yes	AD	61O1S32.H35.P2	Female	9	Yes	No	Didn't hear about MDA			7.49356	5.23228	382.9	4.98
257	1	Yes	IH	61O1S32.H5.P1	Male	10	Yes	Yes		Yes		7.49376	5.2319	395.32	2.271
259	1	Yes	IH	61O1S32.H6.P1	Male	11	Yes	Yes		Yes		7.49382	5.23181	390.733	1.915
260	1	Yes	IH	61O1S32.H6.P2	Male	6	Yes	Yes		Yes		7.49371	5.23206	401.78	1.542
261	1	Yes	IH	61O1S32.H5.P3	Female	13	Yes	Yes		Yes		7.49373	5.23207	405.085	1.325
262	1	Yes	IH	61O1S32.H3.P1	Female	10	Yes	Yes		Yes		7.49399	5.23192	422.994	1.307
263	1	Yes	IH	61O1S32.H8.P2	Male	14	Yes	No	Nobody came			7.49387	5.23189	384.987	2.357
264	1	Yes	IH	61O1S32.H27.P1	Male	11	Yes	Yes		Yes		7.49274	5.23236	441.755	2.614
266	1	Yes	IH	61O1S32.H34.P1	Female	9	Yes	Yes		Yes		7.49363	5.23216	392.888	4.773
267	1	Yes	IH	61O1S32.H34.P2	Male	13	Yes	Yes		Yes		7.49349	5.23247	420.586	4.52
268	1	Yes	IH	61O1S32.H28.P1	Female	9	Yes	Yes		Yes		7.49284	5.23237	459.495	4.689
269	1	Yes	IH	61O1S32.H28.P3	Male	14	Yes	Yes		Yes		7.49271	5.23226	417.219	2.275
270	1	Yes	AD	61O1S32.H29.P1	Male	11	Yes	Yes		Yes		7.49279	5.23226	419.608	2.238
272	1	Yes	AD	61O1S32.H31.P1	Male	9	Yes	Yes		Yes		7.49314	5.23214	368.18	2.898
274	1	Yes	Jegede Precious	61O1S4.H3.P2	Female	8	Yes	No	Didn't hear about MDA			7.48963	5.22989	364.2	4.166
275	1	Yes	AD	61O1S4.H3.P3	Female	11	Yes	No	Didn't hear about MDA			7.48998	5.23004	361.1	4.5
276	1	Yes	AD	61O1S4.H3.P4	Male	11	Yes	No	Didn't hear about MDA			7.49011	5.22931	357.8	3.9
277	1	Yes	AD	61O1S4.H3.P5	Female	13	Yes	No	Didn't hear about MDA			7.48987	5.22874	356	4.633
278	1	Yes	AD	61O1S4.H5.P6	Male	8	Yes	Yes		Yes		7.48987	5.22883	341.2	4.697
279	1	Yes	OO	61O1S4.H9.P3	Female	14	Yes	Don't know				7.50707	5.22915	0	2300
280	1	Yes	OA	61O1S5.H6.P4	Female	14	Yes	No	Nobody came			7.49189	5.22942	359.3	4.816
281	1	Yes	OA	61O1S5.H6.P3	Female	14	Yes	No	Nobody came			7.4919	5.22936	359	4.871
282	1	Yes	AA	61O1S5.H6.P2	Female	14	Yes	No	Nobody came			7.49196	5.22956	353.3	4.506
283	1	Yes	AA	61O1S5.H6.P1	Female	7	Yes	No	Nobody came			7.49195	5.22958	352	4.959
284	1	Yes	OA	61O1S5.H7.P2	Male	7	Yes	No	Nobody came			7.49196	5.22947	362.6	4.937
285	1	Yes	OA	61O1S5.H7.P1	Male	12	Yes	No	Nobody came			7.49196	5.22947	362.6	4.671
286	1	Yes	OO	61O1S6.H18.P1	Female	8	Yes	Yes		Yes		7.49121	5.22996	361.2	4.3
288	1	Yes	OO	61O1S6.H2.P1	Male	8	Yes	No	Nobody came			7.48957	5.22781	0	2300
289	1	Yes	OO	61O1S6.H2.P2	Male	6	Yes	No	Nobody came			7.48957	5.22781	0	2300
290	1	Yes	AB	61O1S6.H5.P1	Male	7	Yes	No	Nobody came			7.4935	5.23695	418.412	2500
291	1	Yes	AB	61O1S6.H16.P1	Female	8	Yes	Don't know				7.50163	5.23368	418.412	3000
292	1	Yes	AB	61O1S6.H20.P1	Female	12	Yes	No	Didn't hear about MDA			7.49141	5.22986	390.693	33.374
293	1	Yes	OO	61O1S6.H3.P1	Male	11	Yes	Don't know				7.48923	5.22748	0	2100
294	1	Yes	OR	61O1S7.H1.P2	Female	7	Yes	Yes		Yes		7.49211	5.22972	388.9	4.914
295	1	Yes	OR	61O1S7.H3.P1	Female	9	Yes	No	Nobody came			7.49243	5.22941	377.3	4.941
296	1	Yes	OR	61O1S7.H6.P1	Female	13	Yes	Yes		Yes		7.49267	5.22949	382.3	4.85
297	1	Yes	OR	61O1S7.H6.P2	Female	14	Yes	Yes		Yes		7.49268	5.22952	383.6	4.4
298	1	Yes	OR	61O1S7.H8.P1	Female	12	Yes	Yes		Yes		7.49287	5.22946	386	3.764
300	1	Yes	OR	61O1S7.H8.P3	Female	9	Yes	Yes		Yes		7.49292	5.22936	383.1	4.5
301	1	Yes	OR	61O1S7.H20.P1	Male	8	Yes	No	Nobody came			7.49365	5.22923	388.1	4.973
302	1	Yes	OR	61O1S7.H20.P2	Male	6	Yes	Yes		Yes		7.49361	5.2291	387.8	4.9
303	1	Yes	OR	61O1S7.H21.P1	Female	8	Yes	No	Nobody came			7.49369	5.22924	398	5.35
304	1	Yes	FT	61O1S7.H1.P1	Male	9	Yes	Yes		Yes		7.4924	5.22935	388.908	4.993
305	1	Yes	FT	61O1S7.H2.P1	Female	14	Yes	No	Nobody came			7.49237	5.2293	388.744	37.419
306	1	Yes	FT	61O1S7.H5.P3	Female	7	Yes	Yes		Yes		7.4925	5.2295	388.989	24.272
307	1	Yes	FT	61O1S7.H4.P1	Female	6	Yes	Yes		Yes		7.49251	5.22949	377.276	23.766
308	1	Yes	FT	61O1S7.H5.P1	Female	12	Yes	Yes		Yes		7.49267	5.22953	375.985	6.068
309	1	Yes	FT	61O1S7.H5.P2	Female	14	Yes	No	Nobody came			7.49265	5.22953	371.727	15.928
310	1	Yes	FT	61O1S7.H9.P1	Male	7	Yes	Yes		Yes		7.49268	5.2295	372.594	7.753
311	1	Yes	FT	61O1S7.H7.P1	Male	10	Yes	Yes		Yes		7.4927	5.22943	372.381	18.204
312	1	Yes	AD	61O1S8.H1.P1	Female	11	Yes	No	Didn't hear about MDA			7.49073	5.22993	358	4.44
313	1	Yes	AA	61O1S9.H12.P1	Female	7	Yes	No	Nobody came			7.4913	5.23058	383.7	4.483
314	1	Yes	AO	61O1S9.H11.P4	Female	6	Yes	No	Nobody came			7.49122	5.23073	384.1	4.866
315	1	Yes	OA	61O1S9.H11.P3	Female	9	Yes	No	Nobody came			7.49125	5.23073	384.7	4.181
316	1	Yes	AA	61O1S9.H3.P1	Female	9	Yes	No	Nobody came			7.49105	5.23061	362.8	4.466
317	1	Yes	OA	61O1S9.H11.P2	Female	9	Yes	No	Nobody came			7.49124	5.23074	364.7	4.733
318	1	Yes	AA	61O1S9.H11.P1	Female	13	Yes	No	Nobody came			7.49122	5.2308	364.6	4.885
319	1	Yes	OA	61O1S9.H13.P1	Female	8	Yes	No	Nobody came			7.49123	5.23037	369.4	4.833
320	2	Yes	OO	61O3S4.H9.P1	Female	14	Yes	Yes		Don't know		7.50607	5.22944	0	1100
321	2	Yes	OO	61O3S4.H2.P3	Male	11	Yes	No	Nobody came			7.50708	5.22911	0	2300
322	2	Yes	OO	61O3S4.H20.P1	Male	14	Yes	No	Nobody came			7.50695	5.22907	0	1100
323	2	Yes	OO	61O3S4.H18.P1	Male	11	Yes	No	Nobody came			7.50708	5.22911	0	2300
324	2	Yes	OO	61O3S4.H18.P2	Male	6	Yes	No	Nobody came			7.51351	5.22716	0	2800
325	2	Yes	OO	61O3S4.H21.P1	Female	13	Yes	No	Nobody came			7.50708	5.22911	0	2300
326	2	Yes	OO	61O3S4.H4.P2	Female	6	Yes	No	Underage			7.50708	5.22911	0	2300
327	2	Yes	OO	61O3S4.H21.P5	Male	12	Yes	No	Nobody came			7.51351	5.22716	0	2800
328	2	Yes	OO	61O3S4.H30.P2	Female	13	Yes	No	Nobody came			7.51351	5.22716	0	2800
329	2	Yes	OO	61O3S4.H21.P1	Female	14	Yes	Don't know				7.50708	5.22911	0	2300
330	2	Yes	OO	61O3S13.H10.P1	Female	6	Yes	No	Nobody came			7.51351	5.22716	0	2800
332	2	Yes	OO	61O3S13.H5.P1	Female	12	Yes	No	Nobody came			7.50708	5.22911	0	2300
333	2	Yes	OO	61O3S13.H7.P1	Male	14	Yes	No	Nobody came			7.50708	5.22911	0	2300
334	2	Yes	OR	61O3S5.H2.P1	Male	13	Yes	No	Nobody came			7.4993	5.22934	419.8	4.785
335	2	Yes	OR	61O3S5.H9.P1	Male	12	Yes	No	Nobody came			7.49943	5.22915	418.8	4.899
336	2	Yes	OR	61O3S5.H10.P1	Female	14	Yes	Yes		Yes		7.49939	5.22916	418.1	4.876
337	2	Yes	OR	61O3S5.H11.P1	Male	7	Yes	No	Nobody came			7.4994	5.22917	416.9	4.444
338	2	Yes	OR	61O3S5.H18.P1	Female	13	Yes	Yes		Yes		7.4997	5.22871	409.4	4.833
339	2	Yes	OR	61O3S6.H12.P1	Female	6	Yes	Yes		Yes		7.50002	5.22927	417.3	2.78
340	2	Yes	OR	61O3S6.H12.P2	Female	9	Yes	No	Nobody came			7.50011	5.22925	417.7	5
341	2	Yes	OR	61O3S6.H6.P1	Male	6	Yes	Yes		Yes		7.50028	5.22912	411.3	4.95
342	2	Yes	OR	61O3S6.H30.P1	Female	6	Yes	No	Nobody came			7.50038	5.2295	398.6	4.831
343	2	Yes	OR	61O3S18.H29.P1	Female	8	Yes	No	Nobody came			7.50272	5.22993	405.2	4.928
344	2	Yes	OR	61O3S18.H29.P2	Female	11	Yes	Yes		Yes		7.50274	5.22994	406.6	4.54
345	2	Yes	OR	61O3S18.H29.P3	Female	6	Yes	Yes		Yes		7.50277	5.2299	400.2	4.683
346	2	Yes	OR	61O3S18.H23.P1	Male	10	Yes	No	Drug ran out			7.50261	5.23031	403.1	3.95
347	2	Yes	OR	61O3S18.H23.P2	Female	6	Yes	No	Underage			7.50269	5.23033	403.5	4.833
348	2	Yes	OR	61O3S18.H16.P1	Male	9	Yes	Yes		No	Forgot	7.50265	5.23041	410.3	4.907
350	2	Yes	OR	61O3S18.H17.P1	Male	8	Yes	No	Nobody came			7.50266	5.23037	410.4	4.495
351	2	Yes	OR	61O3S18.H18.P1	Female	7	Yes	No	Nobody came			7.50228	5.23015	424.5	4.955
352	2	Yes	OR	61O3S17.H3.P1	Male	11	Yes	No	Nobody came			7.50229	5.23008	397.6	4.643
353	2	Yes	OR	61O3S17.H3.P2	Female	13	Yes	No	Nobody came			7.50221	5.23011	397.8	4.94
354	2	Yes	OR	61O3S17.H3.P3	Female	6	Yes	Yes		Yes		7.50226	5.23013	397.4	4.658
355	2	Yes	OR	61O3S17.H5.P1	Female	10	Yes	No	Not a resident			7.50205	5.23013	433.1	4.928
356	2	Yes	OR	61O3S17.H5.P2	Male	8	Yes	No	Not a resident			7.50214	5.23019	433.1	4.77
357	2	Yes	OR	61O3S17.H8.P1	Male	9	Yes	No	Nobody came			7.50212	5.2304	398.9	4.407
359	2	Yes	AB	61O3S3.H7.P1	Male	7	Yes	No	Absent			7.50131	5.22805	392.2	4.737
360	2	Yes	AB	61O3S4.H9.P4	Male	10	Yes	No	Nobody came			7.50132	5.22806	394.3	4.43
361	2	Yes	AB	61O3S3.H11.P1	Female	12	Yes	Yes		Yes		7.50075	5.22887	391.7	4.966
362	2	Yes	AB	61O3S4.H2.P2	Female	6	Yes	Yes		No	Fear of side effects	7.50128	5.22886	395.2	4.02
364	2	Yes	AB	61O3S4.H17.P1	Female	9	Yes	No	Didn't hear about MDA			7.50173	5.22821	380.5	4.983
365	2	Yes	AB	61O3S4.H17.P2	Male	13	Yes	No	Didn't hear about MDA			7.50163	5.22824	380.3	4.98
366	2	Yes	AB	61O3S4.H21.P3	Female	8	Yes	No	Nobody came			7.50204	5.22809	383.1	3.9
367	2	Yes	AB	61O3S4.H30.P1	Female	7	Yes	No	Nobody came			7.5021	5.22825	395.9	4.78
368	2	Yes	AB	61O3S4.H27.P1	Female	6	Yes	No	Nobody came			7.50226	5.22855	377.7	4.759
369	2	Yes	AB	61O3S4.H18.P1	Female	6	Yes	No	It wasn't the drug that was distributed			7.50182	5.22905	400.6	4.697
370	2	Yes	AB	61O3S13.H1.P1	Female	10	Yes	No	Rejected			7.50137	5.23011	384.1	4.94
371	2	Yes	AB	61O3S13.H10.P1	Female	9	Yes	No	Nobody came			7.50112	5.23054	378.5	4.677
372	2	Yes	AB	61O3S13.H10.P5	Male	11	Yes	Yes		Yes		7.50105	5.23061	379.9	4.68
373	2	Yes	AB	61O3S13.H5.P2	Male	8	Yes	No	Nobody came			7.50121	5.23082	392.8	4.8
375	2	Yes	OA	61O3S1.H11.P1	Female	13	Yes	Yes		Yes		7.50053	5.22783	400	4.44
376	2	Yes	OA	61O3S1.H11.P2	Female	10	Yes	Yes		Yes		7.50057	5.22775	397.9	4.483
377	2	Yes	AA	61O3S1.H2.P1	Female	12	Yes	Yes		Yes		7.49981	5.22778	363.8	4.928
378	2	Yes	AA	61O3S1.H2.P2	Female	12	Yes	Yes		Yes		7.49974	5.2279	365.9	5
379	2	Yes	OA	61O3S1.H6.P1	Male	6	Yes	No	Absent			7.50013	5.22814	400.9	4.716
380	2	Yes	OA	61O3S1.H6.P2	Male	9	Yes	No	Absent			7.50014	5.22815	400.9	4.6
381	2	Yes	AA	61O3S2.H5.P1	Female	11	Yes	Yes		Yes		7.49976	5.22831	380.9	4.7
382	2	Yes	AA	61O3S2.H5.P2	Male	14	Yes	Yes		Yes		7.49979	5.22834	380.8	4.52
383	2	Yes	OA	61O3S2.H5.P3	Male	6	Yes	Yes		Yes		7.49978	5.22836	381.5	4.65
384	2	Yes	OA	61O3S1.H1.P1	Male	7	Yes	Yes		Yes		7.49914	5.22852	393.4	4.45
385	2	Yes	OA	61O3S1.H1.P2	Female	7	Yes	Yes		Yes		7.49916	5.22856	394	4.866
386	2	Yes	AA	61O3S10.H12.P1	Female	11	Yes	Yes		Yes		7.49869	5.23094	389.8	4.46
387	2	Yes	AA	61O3S10.H12.P2	Male	7	Yes	Yes		Yes		7.49866	5.23099	388.9	4.683
388	2	Yes	OA	61O3S10.H4.P1	Male	7	Yes	Yes		Yes		7.49885	5.23069	437.8	4.35
389	2	Yes	AA	61O3S10.H4.P2	Male	13	Yes	Yes		Yes		7.49885	5.23069	439.6	4.342
390	2	Yes	OA	61O3S10.H5.P1	Female	10	Yes	No	Nobody came			7.49877	5.23041	388.1	4.683
392	2	Yes	AA	61O3S10.H13.P1	Female	6	Yes	No	Nobody came			7.49874	5.23022	393.1	4.4
393	2	Yes	OA	61O3S10.H1.P1	Female	6	Yes	No	Nobody came			7.49929	5.23082	394.4	4.75
394	2	Yes	AR	61O3S7.H3.P1	Male	6	Yes	Yes		Yes		7.50039	5.2296	391.9	4.77
395	2	Yes	AR	61O3S7.H5.P1	Female	14	Yes	No	Didn't hear about MDA			7.5006	5.2294	385.3	5.016
396	2	Yes	AR	61O3S7.H6.P1	Female	7	Yes	No	Didn't hear about MDA			7.50061	5.22937	388.3	4.9
397	2	Yes	AR	61O3S7.H6.P2	Male	14	Yes	Yes		Yes		7.50047	5.22937	398.9	4.766
398	2	Yes	AR	61O3S7.H12.P1	Male	6	Yes	No	Didn't hear about MDA			7.50088	5.22932	392.7	4.32
399	2	Yes	AR	61O3S7.H15.P1	Male	6	Yes	No	Didn't hear about MDA			7.50085	5.22949	392.9	4.75
400	2	Yes	AR	61O3S8.H1.P1	Male	7	Yes	Yes		Yes		7.50108	5.22904	413.8	4.985
401	2	Yes	AR	61O3S8.H2.P1	Male	10	Yes	Yes		Yes		7.50104	5.22894	413.6	4.871
402	2	Yes	AR	61O3S8.H3.P1	Male	6	Yes	No	Rejected			7.50107	5.22895	413.5	4.95
403	2	Yes	AR	61O3S8.H8.P5	Male	10	Yes	Yes		Yes		7.50108	5.22908	414	4.916
404	2	Yes	AR	61O3S8.H4.P1	Male	12	Yes	No	Rejected			7.50106	5.22904	414.1	5
405	2	Yes	AR	61O3S8.H6.P1	Female	13	Yes	Yes		Yes		7.50144	5.22905	419.5	4.971
406	2	Yes	AR	61O3S8.H6.P2	Female	8	Yes	Yes		Yes		7.50144	5.22904	419.2	4.762
407	2	Yes	AR	61O3S8.H6.P3	Male	9	Yes	No	Didn't hear about MDA			7.50139	5.22923	418.7	4.86
408	2	Yes	AR	61O3S8.H6.P4	Female	13	Yes	Yes		Yes		7.50145	5.22912	418.9	4.9
409	2	Yes	AR	61O3S9.H3.P1	Male	9	Yes	No	Didn't hear about MDA			7.50186	5.22964	410.4	4.98
410	2	Yes	AR	61O3S9.H5.P1	Male	9	Yes	No	Didn't hear about MDA			7.50206	5.22968	401.5	4.993
411	2	Yes	AR	61O3S9.H5.P2	Female	11	Yes	No	Didn't hear about MDA			7.50209	5.22963	401	4.68
412	2	Yes	AR	61O3S9.H8.P1	Male	11	Yes	No	Didn't hear about MDA			7.50216	5.2295	400.9	4.84
413	2	Yes	AR	61O3S19.H13.P1	Female	13	Yes	Yes		Yes		7.49998	5.23141	401.6	4.489
414	2	Yes	AR	61O3S19.H10.P1	Male	6	Yes	No	Didn't hear about MDA			7.50037	5.23137	401.5	4.858
415	2	Yes	AR	61O3S19.H11.P1	Female	7	No	No	Didn't hear about MDA			7.50037	5.23133	401.8	4.999
416	2	Yes	AR	61O3S19.H10.P2	Male	11	Yes	No	Didn't hear about MDA			7.50041	5.23132	402.1	4.58
418	2	Yes	AR	61O3S19.H5.P2	Male	12	Yes	Yes		Yes		7.50036	5.23168	401.3	4.607
419	2	Yes	AR	61O3S19.H5.P3	Male	14	Yes	Yes		Yes		7.50035	5.23169	401.4	4.41
420	2	Yes	AR	61O3S19.H5.P4	Male	9	Yes	Yes		Yes		7.50033	5.23173	401.4	4.657
421	2	Yes	AR	61O3S19.H6.P1	Female	12	Yes	Yes		Yes		7.50025	5.23179	402.2	4.9
422	2	Yes	AR	61O3S19.H6.P2	Female	10	Yes	Yes		Yes		7.50026	5.2318	402.2	4.774
423	2	Yes	FT	61O3S5.H1.P1	Male	6	Yes	No	Nobody came			7.49927	5.22919	399.292	32.805
424	2	Yes	FT	61O3S5.H13.P1	Male	13	Yes	Yes		Yes		7.49944	5.22909	404.639	25.789
425	2	Yes	FT	61O3S5.H13.P2	Female	6	Yes	Yes		Yes		7.49959	5.22916	405.607	57.646
426	2	Yes	FT	61O3S5.H13.P3	Male	9	Yes	Yes		Yes		7.49957	5.22902	405.755	39.008
428	2	Yes	FT	61O3S6.H22.P1	Male	8	Yes	No	Nobody came			7.49979	5.22932	401	18.204
430	2	Yes	FT	61O3S6.H21.P1	Male	12	Yes	No	Nobody came			7.49967	5.22932	424.803	23.513
432	2	Yes	FT	61O3S6.H26.P1	Female	8	Yes	No	Nobody came			7.50023	5.22968	418.628	12.515
433	2	Yes	FT	61O3S6.H26.P2	Male	6	Yes	No	Underage			7.50024	5.22967	419.031	25.789
434	2	Yes	FT	61O3S6.H27.P1	Female	7	Yes	No	Nobody came			7.50026	5.22965	417.738	18.204
435	2	Yes	FT	61O3S18.H2.P1	Female	13	Yes	No	Nobody came			7.50282	5.22989	405	16.687
436	2	Yes	FT	61O3S18.H2.P2	Female	8	Yes	No	Nobody came			7.50287	5.22988	407.201	25.789
437	2	Yes	FT	61O3S18.H3.P1	Female	8	Yes	No	Nobody came			7.50286	5.22987	408.657	42.476
438	2	Yes	FT	61O3S18.H4.P1	Female	8	Yes	Yes		Yes		7.50318	5.23005	408.538	28.823
439	2	Yes	FT	61O3S18.H5.P1	Female	12	Yes	Yes		Yes		7.50302	5.23006	409	19.215
440	2	Yes	FT	61O3S18.H5.P2	Male	10	Yes	Yes		Yes		7.50309	5.23002	408.791	27.306
441	2	Yes	FT	61O3S18.H5.P3	Female	7	Yes	Yes		Yes		7.5032	5.23008	409.258	37.166
442	2	Yes	AD	61O3S21.H7.P1	Female	12	Yes	Yes		Yes		7.49895	5.23173	399.5	4.866
444	2	Yes	AD	61O3S21.H7.P3	Male	8	Yes	Yes		Yes		7.49892	5.2317	397.6	4.3
445	2	Yes	AD	61O3S21.H7.P4	Female	10	Yes	Yes		Yes		7.49892	5.2318	397.4	4.8
446	2	Yes	AD	61O3S21.H4.P1	Female	12	Yes	Yes		Yes		7.4989	5.23159	367.6	4.92
447	2	Yes	AD	61O3S21.H4.P3	Female	14	Yes	Yes		Yes		7.49876	5.23152	385	4.45
448	2	Yes	AD	61O3S21.H5.P1	Female	9	Yes	Yes		Yes		7.49859	5.23147	384.9	4.78
449	2	Yes	AD	61O3S21.H14.P1	Male	8	Yes	Yes		Yes		7.49885	5.23165	375.8	4.56
450	2	Yes	AD	61O3S21.H8.P1	Male	12	Yes	Yes		Yes		7.49904	5.23143	377.8	4.266
452	2	Yes	AD	61O3S21.H23.P1	Male	11	Yes	No	Didn't hear about MDA			7.49909	5.23231	504.3	4.966
453	2	Yes	AD	61O3S21.H24.P1	Male	9	Yes	No	Didn't hear about MDA			7.49905	5.23172	488.9	4.966
454	2	Yes	AR	61O3S21.H28.P1	Male	10	Yes	Yes		Yes		7.49961	5.23155	382	4.48
457	2	Yes	AD	61O3S29.H1.P1	Female	9	Yes	No	Didn't hear about MDA			7.49952	5.23247	380.5	4.72
459	2	Yes	AD	61O3S30.H8.P1	Male	6	Yes	No	Didn't hear about MDA			7.4991	5.23194	381.7	4.96
461	2	Yes	AD	61O3S21.H18.P1	Male	7	Yes	No	Didn't hear about MDA			7.49919	5.23192	398	4.56
462	2	Yes	AD	61O3S21.H18.P2	Female	9	Yes	No	Didn't hear about MDA			7.49911	5.23192	398.1	4.78
463	2	Yes	AD	61O3S21.H17.P1	Male	6	No	Yes		Yes		7.49922	5.23187	398.4	4.833
464	2	Yes	OO	61O3S14.H1.P1	Male	13	Yes	No	Nobody came			7.49932	5.22977	0	2700
465	2	Yes	OO	61O3S14.H2.P1	Male	8	Yes	No	Nobody came			7.51351	5.22716	0	2800
466	2	Yes	OO	61O3S14.H2.P1	Female	10	Yes	No	Nobody came			7.50708	5.22911	0	2300
467	2	Yes	OO	61O3S14.H2.P3	Female	6	Yes	No	Nobody came			7.51351	5.22716	0	2800
468	2	Yes	OO	61O3S14.H2.P4	Male	14	Yes	No	Nobody came			7.50708	5.22911	0	2300
469	2	Yes	OO	61O3S15.H7.P1	Male	12	Yes	No	Nobody came			7.50708	5.22911	0	2300
470	2	Yes	OO	61O3S13.H3.P2	Male	12	Yes	No	Nobody came			7.50708	5.22911	0	2300
471	2	Yes	OO	61O3S33.H11.P1	Male	14	Yes	No	Nobody came			7.50708	5.22911	0	2300
472	2	Yes	OO	61O3S33.H12.P1	Female	13	Yes	No	Nobody came			7.50708	5.22911	0	2300
473	2	Yes	OO	61O3S33.H11.P2	Male	8	Yes	No	Nobody came			7.50708	5.22911	0	2300
475	2	Yes	OO	61O3S33.H13.P1	Male	8	Yes	No	Nobody came			7.50708	5.22911	0	2300
476	2	Yes	OO	61O3S33.H13.P2	Male	10	Yes	No	Nobody came			7.50708	5.22911	0	2300
477	2	Yes	OO	61O3S33.H13.P3	Female	13	Yes	No	Nobody came			7.51351	5.22716	0	2800
478	2	Yes	OO	61O3S33.H9.P1	Female	6	Yes	No	Nobody came			7.50708	5.22911	0	2300
479	2	Yes	OO	61O3S33.H9.P2	Female	7	Yes	No	Nobody came			7.50708	5.22911	0	2300
480	2	Yes	OO	61O3S32.H4.P4	Female	7	Yes	No	Nobody came			7.50066	5.23075	0	3500
481	2	Yes	OO	61O3S32.H4.P3	Male	13	No	No	Nobody came			7.50066	5.23075	0	3500
482	2	Yes	OO	61O3S32.H4.P2	Male	7	Yes	No	Nobody came			7.50368	5.2314	0	1800
484	2	Yes	OO	61O3S32.H3.P1	Male	6	Yes	No	Nobody came			7.50368	5.2314	0	1800
486	2	Yes	OO	61O3S31.H1.P1	Female	6	Yes	Yes		Yes		7.51351	5.22716	0	2800
487	2	Yes	OO	61O3S31.H1.P2	Female	10	Yes	No	Nobody came			7.50708	5.22911	0	2300
488	2	Yes	OO	61O3S32.H1.P1	Male	12	Yes	No	Nobody came			7.50708	5.22911	0	2300
489	2	Yes	OO	61O3S14.H15.P1	Male	10	Yes	No	Nobody came			7.50708	5.22911	0	2300
490	2	Yes	OO	61O3S14.H15.P2	Female	10	Yes	No	Nobody came			7.51351	5.22716	0	2800
491	2	Yes	OO	61O3S13.H2.P3	Male	14	Yes	No	Nobody came			7.50708	5.22911	0	2300
492	2	Yes	OO	61O3S13.H2.P4	Male	14	Yes	No	Nobody came			7.50708	5.22911	0	2300
494	2	Yes	OO	61O3S32.H16.P2	Female	7	Yes	No	Nobody came			7.51351	5.22716	0	2800
495	2	Yes	OO	61O3S32.H16.P4	Female	7	Yes	No	Nobody came			7.50368	5.2314	0	1800
496	2	Yes	OO	61O3S32.H16.P5	Female	10	Yes	No	Nobody came			7.49829	5.23107	0	1900
497	2	Yes	IH	61O3S21.H8.P1	Male	12	Yes	Yes		Yes		7.49887	5.23167	409.547	3.9
498	2	Yes	IH	61O3S21.H4.P2	Female	10	Yes	Yes		Yes		7.49874	5.23161	399.269	3.9
499	2	Yes	IH	61O3S21.H5.P2	Male	11	Yes	Yes		Yes		7.4986	5.23134	419.241	3.9
501	2	Yes	IH	61O3S21.H22.P1	Female	7	Yes	Yes		Yes		7.49932	5.23144	434.564	3.9
502	2	Yes	IH	61O3S20.H4.P1	Male	8	Yes	No	Didn't hear about MDA			7.49978	5.23165	401.054	3.9
503	2	Yes	OR	61O3S25.H4.P1	Male	8	Yes	No	Didn't hear about MDA			7.50189	5.23086	422.1	3.522
504	2	Yes	OR	61O3S25.H4.P2	Male	6	Yes	No	Didn't hear about MDA			7.5019	5.23082	421.4	4.685
506	2	Yes	OR	61O3S25.H2.P2	Female	8	Yes	No	Nobody came			7.50146	5.23078	407.6	4.736
507	2	Yes	OR	61O3S25.H2.P3	Male	13	Yes	No	Nobody came			7.50154	5.23084	407.9	4.416
508	2	Yes	OR	61O3S25.H11.P1	Female	9	Yes	No	Didn't hear about MDA			7.50131	5.23104	401.2	4.36
509	2	Yes	OR	61O3S25.H12.P1	Male	9	Yes	No	Nobody came			7.50169	5.23134	399.3	4.833
510	2	Yes	OR	61O3S25.H12.P2	Male	7	Yes	No	Nobody came			7.50136	5.23173	507.2	4.78
512	2	Yes	OR	61O3S27.H7.P1	Female	10	Yes	No	Nobody came			7.50146	5.23252	397	4.403
513	2	Yes	OR	61O3S27.H7.P2	Male	6	Yes	No	Underage			7.50149	5.23251	397.3	3.386
514	2	Yes	OR	61O3S27.H8.P1	Female	10	Yes	No	Nobody came			7.50147	5.23253	397.5	4.173
515	2	Yes	OR	61O3S27.H8.P2	Male	6	Yes	No	Nobody came			7.50148	5.23252	397.5	4.2
516	2	Yes	OR	61O3S27.H9.P1	Male	6	Yes	No	Nobody came			7.50148	5.23252	397.5	4.7
517	2	Yes	OR	61O3S26.H13.P1	Female	14	Yes	No	Nobody came			7.50084	5.23232	397.5	4.82
518	2	Yes	OR	61O3S26.H13.P2	Female	8	Yes	No	Nobody came			7.50081	5.23232	397.5	4.886
519	2	Yes	OR	61O3S26.H14.P1	Male	7	Yes	No	Nobody came			7.50086	5.23232	397.5	4.884
521	2	Yes	OR	61O3S26.H15.P1	Female	8	Yes	No	Nobody came			7.50084	5.2323	398.3	4.942
522	2	Yes	OR	61O3S26.H15.P2	Female	10	Yes	No	Nobody came			7.50084	5.23229	398.3	5
523	2	Yes	OR	61O3S26.H12.P1	Male	9	Yes	Don't know				7.50087	5.23226	398.3	4.958
524	2	Yes	OR	61O3S26.H10.P1	Female	8	Yes	Yes		Yes		7.50117	5.23202	398.6	3.8
525	2	Yes	OR	61O3S26.H11.P1	Male	9	Yes	No	Nobody came			7.50144	5.23194	419.4	3.724
526	2	Yes	OR	61O3S26.H11.P2	Female	7	Yes	No	Nobody came			7.50145	5.23196	418.5	4.9
528	2	Yes	OR	61O3S26.H16.P1	Male	9	Yes	No	Nobody came			7.50146	5.23195	393.7	4.851
529	2	Yes	OR	61O3S26.H27.P1	Male	9	Yes	No	Nobody came			7.50141	5.23185	393.6	4.858
530	2	Yes	OR	61O3S26.H18.P1	Female	7	Yes	No	Nobody came			7.50139	5.23174	402.6	4.55
531	2	Yes	OR	61O3S26.H18.P2	Female	9	Yes	No	Nobody came			7.50134	5.23173	402.6	4.944
532	2	Yes	OR	61O3S26.H18.P3	Male	6	Yes	No	Underage			7.50134	5.23173	402.6	4.947
533	2	Yes	OR	61O3S26.H19.P1	Female	9	Yes	No	Nobody came			7.5015	5.2318	402	4.254
534	2	Yes	OR	61O3S26.H20.P1	Male	8	Yes	No	Nobody came			7.50141	5.23174	401.9	4.448
535	2	Yes	OR	61O3S26.H20.P2	Male	8	Yes	No	Nobody came			7.50141	5.23174	401.9	4.8
536	2	Yes	OR	61O3S26.H23.P1	Female	10	Yes	No	Nobody came			7.50142	5.23179	402.9	4.811
537	2	Yes	OR	61O3S26.H24.P1	Female	14	Yes	No	Nobody came			7.50142	5.2316	404.6	4.16
538	2	Yes	OR	61O3S26.H24.P2	Female	12	Yes	No	Nobody came			7.50142	5.23162	404.6	5
539	2	Yes	OR	61O3S26.H24.P3	Female	7	Yes	No	Nobody came			7.5014	5.2316	404.6	4.94
540	2	Yes	OR	61O3S26.H25.P1	Female	8	Yes	No	Nobody came			7.50142	5.23166	404.6	4.84
541	2	Yes	OR	61O3S26.H26.P1	Female	7	Yes	No	Nobody came			7.50144	5.23166	403.6	4.491
542	2	Yes	FT	61O3S16.H1.P1	Male	12	Yes	No	Nobody came			7.50219	5.2309	387.961	41.464
543	2	Yes	FT	61O3S16.H1.P2	Male	14	Yes	No	Nobody came			7.50205	5.23077	402.84	16.181
544	2	Yes	FT	61O3S16.H13.P1	Male	11	Yes	No	Nobody came			7.50132	5.23172	404.502	100
545	2	Yes	FT	61O3S16.H13.P2	Male	9	Yes	No	Nobody came			7.5019	5.2303	403.84	16.687
546	2	Yes	FT	61O3S13.H13.P3	Male	6	Yes	No	Nobody came			7.50192	5.23038	404.635	10.619
547	2	Yes	FT	61O3S16.H14.P1	Female	12	Yes	Yes		Yes		7.50205	5.23049	404.651	19.341
548	2	Yes	FT	61O3S16.H12.P1	Male	9	Yes	Yes		Yes		7.50213	5.23047	398	18.81
549	2	Yes	FT	61O3S16.H12.P2	Female	12	Yes	Yes		Yes		7.50195	5.23051	401.352	18.759
550	2	Yes	FT	61O3S16.H16.P1	Female	7	Yes	Yes		Yes		7.50201	5.23056	399	14.664
551	2	Yes	FT	61O3S16.H17.P1	Male	12	Yes	Yes		Yes		7.50212	5.23051	400.55	13.653
552	2	Yes	FT	61O3S16.H15.P1	Female	12	Yes	Yes		Yes		7.50217	5.23045	401.019	26.445
554	2	Yes	FT	61O3S16.H10.P1	Female	9	Yes	Yes		Yes		7.5021	5.23044	400.121	9.102
555	2	Yes	FT	61O3S16.H19.P1	Female	11	Yes	No	Nobody came			7.5017	5.22981	400.897	13.653
556	2	Yes	FT	61O3S16.H20.P1	Male	7	Yes	No	Nobody came			7.50177	5.22981	400.254	13.653
558	2	Yes	FT	61O3S16.H20.P2	Female	9	Yes	No	Nobody came			7.50178	5.22959	400.517	25.955
560	2	Yes	FT	61O3S16.H24.P1	Female	13	Yes	Yes		Yes		7.50135	5.22996	403	24.549
561	2	Yes	FT	61O3S16.H24.P2	Male	9	Yes	Yes		Yes		7.50139	5.22997	397	19.215
562	2	Yes	FT	61O3S16.H24.P3	Female	7	Yes	Yes		Yes		7.50139	5.2301	402.985	4.551
563	2	Yes	FT	61O3S16.H29.P1	Female	12	Yes	Yes		Yes		7.50142	5.23035	403.474	4.631
564	2	Yes	FT	61O3S16.H30.P1	Male	11	Yes	Yes		Yes		7.50134	5.23035	404.04	9.984
565	2	Yes	FT	61O3S16.H30.P2	Female	13	Yes	Yes		Yes		7.50146	5.23032	404.339	30.023
566	2	Yes	FT	61O3S16.H31.P1	Female	13	Yes	Yes		Yes		7.50156	5.2304	405.318	37.925
567	2	Yes	FT	61O3S16.H32.P1	Male	9	Yes	No	Didn't hear about MDA			7.50133	5.2304	406.077	25.789
568	2	Yes	FT	61O3S26.H17.P1	Male	14	Yes	Yes		Yes		7.50098	5.23201	399	18.204
569	2	Yes	FT	61O3S26.H21.P1	Male	13	Yes	Yes		Yes		7.50107	5.23213	400.532	19.721
570	2	Yes	FT	61O3S26.H22.P1	Male	11	Yes	No	Nobody came			7.50085	5.23206	411	12.894
571	2	Yes	FT	61O3S26.H22.P2	Male	12	Yes	Yes		Yes		7.50088	5.23204	413.092	21.238
572	2	Yes	FT	61O3S26.H8.P1	Male	7	Yes	Yes		Yes		7.50109	5.23158	427.837	50.364
573	2	Yes	FT	61O3S26.H1.P1	Male	7	Yes	No	Nobody came			7.5011	5.2315	431.662	27.306
575	2	Yes	FT	61O3S26.H1.P3	Female	9	Yes	No	Nobody came			7.50108	5.23126	421.207	13.653
576	2	Yes	FT	61O3S26.H2.P1	Female	13	Yes	Yes		Yes		7.50201	5.23143	421.545	73.12
577	2	Yes	FT	61O3S26.H2.P2	Male	9	Yes	Yes		Yes		7.50122	5.23135	420.73	34.839
578	2	Yes	FT	61O3S26.H5.P1	Female	9	Yes	Yes		Yes		7.50108	5.23118	420.924	32.236
579	2	Yes	FT	61O3S26.H6.P1	Male	7	Yes	Yes		Yes		7.50122	5.23135	421.036	104.673
580	2	Yes	FT	61O3S26.H3.P1	Female	7	Yes	Yes		Yes		7.50098	5.23172	411.262	100
581	2	Yes	AB	61O3S14.H1.P2	Female	14	Yes	Yes		Yes		7.50104	5.2301	386	4.88
582	2	Yes	AB	61O3S13.H9.P1	Female	8	Yes	No	Nobody came			7.50108	5.23023	382.9	4.966
583	2	Yes	AB	61O3S14.H5.P1	Female	10	Yes	No	Nobody came			7.50085	5.23034	388.1	4.833
584	2	Yes	AB	61O3S14.H19.P1	Male	9	Yes	No	Nobody came			7.50063	5.23104	381.5	4.92
585	2	Yes	AB	61O3S13.H13.P1	Female	10	Yes	No	Nobody came			7.50084	5.23092	379.7	4.98
586	2	Yes	AB	61O3S13.H8.P1	Female	8	Yes	No	Nobody came			7.50104	5.23099	379.3	4.78
587	2	Yes	AB	61O3S13.H13.P2	Male	9	Yes	No	Nobody came			7.50141	5.22995	387.6	4.94
588	2	Yes	AB	61O3S33.H8.P1	Male	6	Yes	Yes		Yes		7.50145	5.23274	366	4.916
589	2	Yes	AB	61O3S33.H8.P2	Female	10	Yes	No	Nobody came			7.50149	5.23273	368	4.98
590	2	Yes	AB	61O3S33.H8.P3	Male	12	Yes	No	Nobody came			7.5015	5.23276	368.4	4.74
591	2	Yes	AB	61O3S33.H8.P4	Female	10	Yes	No	Nobody came			7.50153	5.23283	367.7	4.92
592	2	Yes	AB	61O3S33.H8.P5	Female	14	Yes	No	Nobody came			7.50149	5.23274	368.3	4.916
593	2	Yes	AB	61O3S33.H3.P1	Male	14	Yes	Yes		No	Not enough information given	7.50106	5.23265	378.8	4.916
594	2	Yes	AB	61O3S33.H2.P1	Male	10	Yes	No	Nobody came			7.50085	5.23261	378.2	4.98
595	2	Yes	AB	61O3S32.H9.P1	Female	12	Yes	No	Nobody came			7.50058	5.23255	400.6	4.775
596	2	Yes	AB	61O3S32.H9.P2	Female	13	Yes	No	Nobody came			7.50059	5.23265	406.6	4.96
597	2	Yes	AB	61O3S33.H1.P1	Male	6	Yes	Yes		Yes		7.50073	5.23238	388.1	4.94
598	2	Yes	AB	61O3S33.H1.P2	Male	9	Yes	Yes		Yes		7.50071	5.23232	388.1	4.84
599	2	Yes	AB	61O3S33.H1.P3	Female	7	Yes	No	Nobody came			7.50078	5.23234	388.1	4.88
600	2	Yes	AB	61O3S31.H2.P1	Female	11	Yes	No	Nobody came			7.50055	5.23236	365.2	4.82
601	2	Yes	AB	61O3S31.H2.P2	Female	9	Yes	No	Nobody came			7.50058	5.23231	365.1	4.96
603	2	Yes	AB	61O3S31.H3.P1	Female	9	Yes	No	Nobody came			7.50081	5.2322	401.4	5
604	2	Yes	AB	61O3S31.H3.P2	Male	11	Yes	No	Nobody came			7.50085	5.23226	400.7	4.3
605	2	Yes	AB	61O3S31.H5.P1	Female	9	Yes	No	Nobody came			7.50035	5.23228	392.5	4.76
606	2	Yes	AB	61O3S31.H5.P2	Female	13	Yes	No	Nobody came			7.50035	5.23228	391.9	5
607	2	Yes	AB	61O3S31.H2.P3	Male	6	Yes	No	Nobody came			7.50049	5.23238	392.2	4.94
608	2	Yes	AB	61O3S31.H2.P4	Female	9	Yes	No	Nobody came			7.5004	5.23248	392.2	4.98
609	2	Yes	AB	61O3S31.H2.P5	Female	11	Yes	No	Nobody came			7.50046	5.23243	393.7	4.98
610	2	Yes	AB	61O3S31.H3.P3	Female	10	Yes	No	Nobody came			7.5007	5.23225	374.2	5
611	2	Yes	AB	61O3S13.H3.P1	Male	12	Yes	No	Nobody came			7.50115	5.23066	365.2	4.48
612	2	Yes	AB	61O3S13.H2.P1	Male	9	Yes	No	Nobody came			7.50143	5.23057	380.6	4.28
614	2	Yes	AB	61O3S13.H8.P2	Male	6	Yes	No	Nobody came			7.50106	5.23105	382.3	4.9
615	2	Yes	AB	61O3S32.H16.P1	Male	6	Yes	No	Nobody came			7.50052	5.2331	378.1	4.98
616	2	Yes	AB	61O3S32.H16.P3	Male	11	Yes	No	Nobody came			7.50058	5.23307	378	4.933
617	2	Yes	AB	61O3S32.H18.P1	Female	6	Yes	No	Nobody came			7.50109	5.23303	390.6	4.95
618	2	Yes	AB	61O3S33.H10.P1	Male	9	Yes	No	Nobody came			7.5015	5.2328	372.7	4.833
619	2	Yes	AB	61O3S33.H10.P2	Male	7	Yes	No	Nobody came			7.50144	5.23277	372.7	4.983
620	2	Yes	AA	61O3S11.H2.P1	Male	6	Yes	No	Nobody came			7.4996	5.23021	370.1	4.528
622	2	Yes	OA	61O3S11.H7.P1	Male	6	Yes	Yes		Yes		7.49967	5.23066	375	4.928
623	2	Yes	OA	61O3S11.H7.P2	Male	6	Yes	Yes		No	Recently used a similar drug	7.49959	5.23066	374.9	4.883
624	2	Yes	OA	61O3S11.H7.P3	Male	8	Yes	Yes		Yes		7.49961	5.23071	374.6	4.966
625	2	Yes	AA	61O3S12.H1.P1	Male	14	Yes	No	Nobody came			7.50018	5.23047	365.5	4.742
626	2	Yes	AA	61O3S12.H1.P2	Female	10	Yes	No	Nobody came			7.50002	5.23043	366.7	4.586
627	2	Yes	OA	61O3S23.H10.P1	Male	7	Yes	No	Rejected			7.50066	5.23135	373.5	4.933
628	2	Yes	OA	61O3S23.H10.P2	Female	11	Yes	No	Nobody came			7.50068	5.23155	375.2	4.783
629	2	Yes	AA	61O3S22.H3.P1	Male	11	Yes	No	Nobody came			7.50072	5.23139	398.9	4.883
630	2	Yes	OA	61O3S22.H5.P1	Female	12	Yes	Yes		Yes		7.50104	5.23131	381.6	4.5
631	2	Yes	AA	61O3S23.H2.P1	Female	10	Yes	Yes		Yes		7.50085	5.23169	371.1	4.55
633	2	Yes	AA	61O3S23.H13.P1	Female	8	Yes	Yes		Yes		7.50048	5.23176	370.2	5
634	2	Yes	AA	61O3S24.H4.P1	Male	8	Yes	No	Nobody came			7.50071	5.2318	396	4.1
635	2	Yes	OA	61O3S24.H7.P2	Male	10	Yes	No	Nobody came			7.50071	5.2318	396	4.178
636	2	Yes	OA	61O3S24.H7.P3	Female	9	Yes	No	Nobody came			7.50071	5.23178	394.5	4.3
638	2	Yes	OA	61O3S22.H9.P2	Male	7	Yes	No	Nobody came			7.50037	5.2312	356.8	4.15
639	2	Yes	OO	61O3S4.H4.P1	Male	9	Yes	No	Nobody came			7.5070809 5.2291145 0.0 2299.999	7.50708	5.22911	0
640	2	Yes	OO	61O3S13.H10.P3	Female	12	Yes	No	Nobody came			7.5060733 5.2287882 0.0 1100.0	7.50607	5.22879	0
641	2	Yes	OO	61O3S32.H1.P1	Female	6	Yes	No	Nobody came			7.5070809 5.2291145 0.0 2299.999	7.50708	5.22911	0
642	3	Yes	OR	61O2S23.H2.P1	Male	11	Yes	No	Nobody came			7.48169	5.22931	382.2	4.487
643	3	Yes	OR	61O2S23.H4.P1	Female	14	Yes	No	Nobody came			7.48164	5.22871	394.8	2.148
644	3	Yes	OR	61O2S23.H4.P2	Male	12	Yes	No	Nobody came			7.48163	5.22872	394.6	4
645	3	Yes	OR	61O2S24.H4.P1	Female	9	Yes	No	Nobody came			7.48206	5.22901	375.8	3.88
647	3	Yes	OR	61O2S24.H15.P1	Female	13	Yes	No	Nobody came			7.48204	5.22837	389.1	4.26
648	3	Yes	OR	61O2S23.H5.P1	Male	11	Yes	No	Nobody came			7.48185	5.22841	382.7	4.987
649	3	Yes	OR	61O2S25.H49.P1	Female	13	Yes	No	Nobody came			7.47814	5.22723	399.5	4.985
650	3	Yes	OR	61O2S25.H49.P2	Female	10	Yes	No	Nobody came			7.47813	5.2272	400.5	4.846
651	3	Yes	OR	61O2S25.H49.P3	Male	8	Yes	No	Nobody came			7.47814	5.22722	400.5	4.8
652	3	Yes	OR	61O2S25.H52.P1	Female	11	Yes	No	Nobody came			7.47797	5.22715	377.7	4.866
655	3	Yes	OR	61O2S25.H60.P2	Male	7	Yes	No	Nobody came			7.47734	5.22724	397.1	4.971
656	3	Yes	OR	61O2S25.H60.P3	Male	7	Yes	No	Nobody came			7.47734	5.22725	397.1	5
657	3	Yes	OO	61O2S14.H6.P2	Male	10	Yes	No	Nobody came			7.46806	5.22977	0	2100
658	3	Yes	OO	61O2S14.H6.P1	Female	7	Yes	No	Nobody came			7.46865	5.22944	0	2200
660	3	Yes	OO	61O2S14.H25.P1	Male	10	Yes	No	Nobody came			7.46797	5.22977	0	2100
661	3	Yes	OO	61O2S14.H25.P2	Female	11	Yes	No	Nobody came			7.46797	5.22977	0	2100
663	3	Yes	OO	61O2S14.H8.P1	Male	10	Yes	No	Nobody came			7.46797	5.22977	0	2100
664	3	Yes	OO	61O2S14.H8.P2	Female	12	Yes	No	Nobody came			7.46865	5.22944	0	2200
665	3	Yes	OO	61O2S14.H8.P3	Male	14	Yes	No	Nobody came			7.46797	5.22977	0	2100
666	3	Yes	OO	61O2S14.H24.P1	Female	10	Yes	No	Nobody came			7.46865	5.22944	0	2200
667	3	Yes	OO	61O2S14.H10.P1	Female	10	Yes	No	Nobody came			7.46966	5.22977	0	2200
668	3	Yes	OO	61O2S14.H10.P2	Male	6	Yes	No	Nobody came			7.46797	5.22977	0	2100
669	3	Yes	OO	61O2S14.H10.P3	Male	14	Yes	No	Nobody came			7.46865	5.22944	0	2200
670	3	Yes	OO	61O2S15.H1.P1	Male	12	Yes	No	Nobody came			7.46797	5.22977	0	2100
671	3	Yes	OO	61O2S15.H1.P2	Male	14	Yes	Yes		Yes		7.46797	5.22977	0	2100
674	3	Yes	OO	61O2S15.H8.P1	Female	10	Yes	No	Didn't hear about MDA			7.48752	5.23009	0	2700
676	3	Yes	OO	61O2S14.H2.P2	Female	8	Yes	Yes		No	Parents disallowed	7.46865	5.22944	0	2200
677	3	Yes	OO	61O2S14.H20.P1	Female	6	Yes	No	Nobody came			7.46865	5.22944	0	2200
678	3	Yes	OO	61O2S14.H20.P2	Female	6	Yes	No	Nobody came			7.46797	5.22977	0	2100
679	3	Yes	OO	61O2S14.H20.P3	Male	14	Yes	No	Nobody came			7.46865	5.22944	0	2200
680	3	Yes	OO	61O2S14.H21.P1	Male	6	No	No	Nobody came			7.46835	5.22959	0	2200
682	3	Yes	AD	61O2S34.H3.P1	Male	14	Yes	No	Didn't hear about MDA			7.48305	5.2287	349.8	4.84
683	3	Yes	AD	61O2S34.H13.P1	Male	7	Yes	Yes		Yes		7.4835	5.22867	352.1	4.9
684	3	Yes	AD	61O2S35.H13.P2	Female	8	Yes	No	Didn't hear about MDA			7.4835	5.22872	351.8	3.9
686	3	Yes	AD	61O2S35.H1.P1	Male	7	Yes	Yes		Yes		7.48353	5.22914	369	4.72
688	3	Yes	AD	61O2S35.H3.P1	Male	14	Yes	Yes		Yes		7.48351	5.22914	367.1	4.68
689	3	Yes	AD	61O2S35.H4.P1	Female	8	Yes	Yes		Yes		7.48355	5.2291	367.7	4.8
690	3	Yes	AD	61O2S35.H5.P1	Female	13	Yes	Yes		Yes		7.48352	5.22917	365.2	4.98
691	3	Yes	AD	61O2S35.H5.P2	Female	6	Yes	Yes		Yes		7.48355	5.22911	366	4.28
693	3	Yes	AD	61O2S34.H6.P2	Female	8	Yes	Yes		Yes		7.48353	5.2294	351.7	3.96
695	3	Yes	AD	61O2S35.H13.P4	Male	6	Yes	No	Didn't hear about MDA			7.4838	5.22955	365.3	4.94
696	3	Yes	AD	61O2S34.H7.P1	Female	8	Yes	No	Didn't hear about MDA			7.48383	5.22956	363.2	4.85
698	3	Yes	AD	61O2S34.H8.P2	Female	8	Yes	No	Didn't hear about MDA			7.48386	5.22949	350.4	4.78
699	3	Yes	AD	61O2S34.H7.P2	Female	9	Yes	Yes		Yes		7.48384	5.22962	351.9	4.1
700	3	Yes	AD	61O2S35.H14.P1	Male	7	No	No	Didn't hear about MDA			7.484	5.22958	356.2	4.98
701	3	Yes	AD	61O2S35.H14.P2	Male	6	Yes	No	Didn't hear about MDA			7.48402	5.22962	354.3	4.32
702	3	Yes	AD	61O2S36.H1.P1	Male	12	Yes	No	Didn't hear about MDA			7.48467	5.22919	345.9	4.566
703	3	Yes	AD	61O2S36.H1.P2	Male	6	Yes	No	Didn't hear about MDA			7.48465	5.22923	345.7	4.42
704	3	Yes	AD	61O2S36.H6.P1	Female	10	Yes	No	Didn't hear about MDA			7.4845	5.22972	378.4	4.92
705	3	Yes	AD	61O2S36.H9.P1	Male	9	Yes	Yes		Yes		7.48446	5.22981	373.6	4.94
707	3	Yes	AD	61O2S36.H10.P1	Female	6	Yes	No	Didn't hear about MDA			7.48327	5.22927	364	4.72
708	3	Yes	AD	61O2S37.H1.P1	Female	6	Yes	No	Didn't hear about MDA			7.48312	5.22918	382.1	4.74
710	3	Yes	AD	61O2S37.H7.P2	Female	6	Yes	No	Other			7.48285	5.22933	363.3	4.933
711	3	Yes	AD	61O2S37.H9.P1	Male	9	Yes	No	Didn't hear about MDA			7.48285	5.22907	364.2	4.9
712	3	Yes	FT	61O2S25.H27.P1	Female	14	Yes	Yes		Yes		7.47796	5.22782	400	16.687
713	3	Yes	FT	61O2S25.H27.P2	Female	8	Yes	Yes		Yes		7.47798	5.22781	404	18.204
714	3	Yes	FY	61O2S25.H30.P1	Male	13	Yes	Yes		Yes		7.47791	5.22751	406.484	28.823
715	3	Yes	FT	61O2S25.H14.P1	Male	14	Yes	Yes		Yes		7.47792	5.22787	407.594	18.204
716	3	Yes	FT	61O2S25.H19.P1	Female	12	Yes	No	Nobody came			7.47806	5.22821	420.71	21.238
717	3	Yes	FT	61O2S25.H19.P2	Male	8	No	No	Nobody came			7.47813	5.22825	417	24.38
718	3	Yes	FT	61O2S25.H43.P1	Male	11	Yes	No	Nobody came			7.47795	5.22801	391	33.374
719	3	Yes	FT	61O2S25.H43.P2	Female	14	Yes	Yes		Yes		7.47774	5.2271	403	4.985
720	3	Yes	FT	61O2S25.H58.P1	Male	12	Yes	No	Didn't hear about MDA			7.47759	5.22708	403.171	15.17
721	3	Yes	FT	61O2S25.H37.P1	Male	12	Yes	Yes		Yes		7.47731	5.22764	406.631	10.998
722	3	Yes	FT	61O2S26.H1.P1	Female	14	Yes	Yes		Yes		7.47645	5.22661	408.864	19.721
723	3	Yes	FT	61O2S26.H10.P1	Female	9	Yes	Yes		Yes		7.47508	5.22653	399	30.34
724	3	Yes	FT	61O2S26.H10.P2	Female	9	Yes	Yes		Yes		7.47516	5.22683	399.232	17.293
725	3	Yes	FT	61O2S26.H15.P1	Male	10	Yes	Yes		Yes		7.47475	5.22658	399.621	8.09
726	3	Yes	FT	61O2S26.H21.P1	Female	12	Yes	Yes		Yes		7.4743	5.22666	399.555	19.721
727	3	Yes	FT	61O2S26.H21.P2	Female	8	Yes	Yes		Yes		7.47454	5.22708	398.098	33.374
728	3	Yes	FT	61O2S26.H39.P1	Male	10	Yes	Yes		Yes		7.47326	5.22679	382.605	10.619
729	3	Yes	FT	61O2S26.H39.P2	Male	7	Yes	Yes		Yes		7.47327	5.22679	395.075	12.136
730	3	Yes	FT	61O2S26.H39.P3	Female	8	Yes	Yes		Yes		7.47326	5.22673	402.108	13.653
731	3	Yes	FT	61O2S26.H37.P1	Female	8	Yes	Yes		Yes		7.47337	5.22686	405.964	17.597
732	3	Yes	AB	61O2S12.H10.P1	Female	6	Yes	Yes		Yes		7.47352	5.23058	398.7	4.966
733	3	Yes	AB	61O2S12.H10.P2	Female	10	Yes	No	Nobody came			7.47352	5.2308	398.6	4.947
734	3	Yes	AB	61O2S12.H10.P3	Female	8	Yes	No	Nobody came			7.47349	5.23052	366.4	4.84
735	3	Yes	AB	61O2S12.H9.P1	Male	10	Yes	No	Nobody came			7.4732	5.23043	412.1	4.95
736	3	Yes	AB	61O2S12.H9.P2	Male	10	Yes	No	Nobody came			7.47317	5.23045	412.4	5
738	3	Yes	AB	61O2S13.H39.P1	Male	12	Yes	Yes		Yes		7.47226	5.23072	418.1	4.96
739	3	Yes	AB	61O2S13.H39.P2	Male	14	Yes	Yes		Yes		7.47242	5.23092	402.4	4.94
740	3	Yes	AB	61O2S13.H5.P1	Male	6	Yes	Yes		Yes		7.47269	5.2304	391.3	4.8
741	3	Yes	AB	61O2S13.H5.P2	Female	8	Yes	No	Nobody came			7.47265	5.23013	391.3	4.9
742	3	Yes	AB	61O2S13.H9.P1	Female	9	Yes	No	Nobody came			7.47225	5.22985	349.9	5
743	3	Yes	AB	61O2S13.H27.P1	Female	9	Yes	No	Nobody came			7.47174	5.22943	389.3	4.966
744	3	Yes	AB	61O2S13.H27.P2	Female	11	Yes	No	Nobody came			7.47184	5.22947	391	4.985
745	3	Yes	AB	61O2S13.H27.P3	Male	8	Yes	No	Nobody came			7.47182	5.22948	391	4.583
746	3	Yes	AB	61O2S13.H27.P4	Male	14	Yes	No	Nobody came			7.47177	5.22943	391	4.86
747	3	Yes	AB	61O2S13.H18.P1	Female	6	Yes	No	Nobody came			7.47208	5.22825	378.5	4.881
748	3	Yes	AB	61O2S13.H33.P1	Male	13	Yes	No	Nobody came			7.47174	5.23008	398.9	4.616
750	3	Yes	AA	61O2S5.H19.P1	Male	12	Yes	No	Nobody came			7.46768	5.22994	389.8	4.8
751	3	Yes	AA	61O2S3.H13.P1	Male	12	Yes	No	Nobody came			7.46662	5.22964	389.8	4.616
753	3	Yes	AA	61O2S3.H15.P1	Female	6	Yes	No	Nobody came			7.46661	5.22977	371	4.937
754	3	Yes	OA	61O2S3.H13.P2	Female	6	Yes	No	Nobody came			7.46659	5.22974	371.1	4.733
755	3	Yes	AA	61O2S3.H16.P1	Male	13	Yes	No	Nobody came			7.46644	5.22975	413.7	4.98
756	3	Yes	OA	61O2S5.H2.P1	Male	9	Yes	No	Nobody came			7.46642	5.23	389.8	4.616
757	3	Yes	OA	61O2S5.H2.P2	Female	12	Yes	No	Nobody came			7.46644	5.23001	389.8	4.928
758	3	Yes	AA	61O2S4.H14.P1	Male	7	Yes	No	Nobody came			7.46659	5.22968	389.8	3.9
759	3	Yes	AA	61O2S4.H14.P2	Female	13	Yes	No	Nobody came			7.46659	5.22968	389.8	3.9
760	3	Yes	OA	61O2S4.H11.P1	Female	13	Yes	No	Nobody came			7.4665	5.22938	389.8	4.542
761	3	Yes	OA	61O2S4.H11.P2	Female	10	Yes	No	Nobody came			7.46651	5.22939	368.7	4.066
762	3	Yes	OA	61O2S4.H11.P3	Female	8	No	No	Nobody came			7.4665	5.22932	367.7	4.95
763	3	Yes	AA	61O2S3.H5.P1	Male	7	Yes	No	Nobody came			7.46664	5.22839	389.8	3.9
764	3	Yes	AA	61O2S3.H5.P2	Male	7	Yes	No	Nobody came			7.4665	5.22849	389.8	4.25
765	3	Yes	AA	61O2S3.H6.P1	Female	10	Yes	Yes		Yes		7.46669	5.22838	389.8	4.997
766	3	Yes	OA	61O2S2.H8.P1	Male	9	Yes	No	Nobody came			7.46756	5.2297	389.8	4.071
767	3	Yes	OA	61O2S2.H8.P2	Female	13	Yes	No	Nobody came			7.46757	5.22969	389.8	4.8
768	3	Yes	OA	61O2S2.H8.P3	Male	11	Yes	No	Nobody came			7.46771	5.22972	389.8	4.716
769	3	Yes	OA	61O2S2.H9.P1	Male	12	Yes	No	Nobody came			7.46774	5.22973	389.8	4.616
770	3	Yes	OA	61O2S2.H9.P2	Male	7	Yes	No	Nobody came			7.46771	5.22972	389.8	4.933
771	3	Yes	OA	61O2S2.H9.P3	Female	7	Yes	No	Nobody came			7.46766	5.22972	389.8	4
772	3	Yes	OA	61O2S2.H9.P4	Male	9	Yes	No	Nobody came			7.46766	5.22972	389.8	4.845
773	3	Yes	OA	61O2S2.H9.P5	Male	10	Yes	No	Nobody came			7.46766	5.22972	389.8	4.775
774	3	Yes	OO	61O2S22.H24.P1	Male	7	Yes	No	Nobody came			7.46797	5.22977	0	2100
775	3	Yes	OO	61O2S22.H24.P2	Female	10	Yes	No	Absent			7.46797	5.22977	0	2100
776	3	Yes	OO	61O2S22.H24.P3	Female	8	Yes	No	Nobody came			7.46865	5.22944	0	2200
777	3	Yes	OO	61O2S22.H24.P4	Female	11	Yes	No	Nobody came			7.46865	5.22944	0	2200
778	3	Yes	OO	61O2S22.H24.P5	Male	12	Yes	No	Nobody came			7.46974	5.22979	0	2200
779	3	Yes	OO	61O2S22.H24.P6	Male	14	Yes	No	Nobody came			7.46797	5.22977	0	2100
780	3	Yes	OO	61O2S22.H18.P1	Male	7	Yes	No	Nobody came			7.46797	5.22977	0	2100
781	3	Yes	OO	61O2S22.H18.P2	Male	11	Yes	No	Nobody came			7.46865	5.22944	0	2200
782	3	Yes	OO	61O2S22.H18.P3	Male	13	Yes	No	Nobody came			7.46865	5.22944	0	2200
784	3	Yes	OO	61O2S22.H6.P2	Female	7	Yes	No	Nobody came			7.46797	5.22977	0	2100
785	3	Yes	OO	61O2S21.H7.P1	Male	13	Yes	No	Nobody came			7.46865	5.22944	0	2200
787	3	Yes	OO	61O2S4.H21.P2	Male	10	Yes	No	Nobody came			7.46865	5.22944	0	2200
788	3	Yes	OO	61O2S21.H21.P3	Female	8	Yes	No	Nobody came			7.46865	5.22944	0	2200
789	3	Yes	OO	61O2S21.H37.P1	Female	10	Yes	No	Nobody came			7.46797	5.22977	0	2100
790	3	Yes	OO	61O2S21.H37.P2	Female	6	Yes	No	Nobody came			7.46797	5.22977	0	2100
791	3	Yes	OO	61O2S21.H37.P3	Female	13	Yes	No	Nobody came			7.46797	5.22977	0	2100
793	3	Yes	OO	61O2S18.H1.P2	Male	8	Yes	No	Nobody came			7.46865	5.22944	0	2200
794	3	Yes	OO	61O2S18.H6.P1	Female	7	Yes	No	Nobody came			7.46865	5.22944	0	2200
795	3	Yes	OO	61O2S18.H6.P2	Female	10	Yes	No	Nobody came			7.46865	5.22944	0	2200
796	3	Yes	OO	61O2S18.H2.P1	Female	12	Yes	No	Nobody came			7.46865	5.22944	0	2200
797	3	Yes	IH	61O2S39.H26.P1	Male	8	Yes	No	Didn't hear about MDA			7.48224	5.22973	372.307	0.959
798	3	Yes	IH	61O2S39.H28.P1	Female	11	Yes	No	Didn't hear about MDA			7.48235	5.22955	384.446	1.508
799	3	Yes	IH	61O2S38.H26.P1	Female	7	Yes	Yes		Yes		7.48292	5.23035	385.719	2.092
800	3	Yes	IH	61O2S38.H16.P1	Female	10	Yes	Yes		Yes		7.48272	5.23003	402.957	3.302
802	3	Yes	IH	61O2S40.H3.P1	Female	10	Yes	Yes		Yes		7.48208	5.23214	382.244	3.9
803	3	Yes	IH	61O2S40.H7.P1	Male	6	Yes	Yes		Yes		7.48245	5.23197	498.744	3.9
805	3	Yes	IH	61O2S40.H8.P1	Female	12	Yes	Yes		Yes		7.48219	5.23216	378.407	0.935
806	3	Yes	IH	61O2S40.H11.P1	Male	13	Yes	Yes		Yes		7.48229	5.23219	406.948	1.222
808	3	Yes	AD	61O2S39.H25.P2	Male	10	Yes	Yes		Yes		7.48242	5.22968	365.1	4.94
809	3	Yes	AD	61O2S39.H27.P1	Male	7	Yes	No	Didn't hear about MDA			7.48242	5.22972	365.1	4.82
810	3	Yes	AD	61O2S39.H27.P2	Male	6	Yes	No	Didn't hear about MDA			7.48265	5.22962	365	4.88
811	3	Yes	AD	61O2S39.H9.P1	Male	8	Yes	Yes		Yes		7.48227	5.23063	360.5	4.58
812	3	Yes	AD	61O2S39.H9.P2	Male	10	Yes	Yes		Yes		7.48226	5.2307	360.2	4.66
813	3	Yes	AD	61O2S39.H1.P1	Male	8	Yes	Yes		Yes		7.48278	5.23068	349.8	4.54
814	3	Yes	AD	61O2S38.H25.P1	Male	7	Yes	Yes		Yes		7.48287	5.23037	351.3	4.88
815	3	Yes	AD	61O2S38.H13.P1	Female	11	Yes	No	Didn't hear about MDA			7.48296	5.23003	364	5
816	3	Yes	AD	61O2S38.H14.P2	Female	12	Yes	Yes		Yes		7.48303	5.23004	364.2	4.78
817	3	Yes	AD	61O2S38.H21.P1	Female	7	Yes	No	Didn't hear about MDA			7.48301	5.23024	362.7	4.56
819	3	Yes	AD	61O2S40.H1.P2	Male	7	Yes	Yes		Yes		7.48218	5.2321	357.9	4.78
820	3	Yes	AD	61O2S40.H5.P1	Female	11	Yes	Yes		Yes		7.48217	5.23201	357.8	4.96
822	3	Yes	AD	61O2S40.H9.P1	Female	7	Yes	Yes		Yes		7.48217	5.23226	350.7	4.94
823	3	Yes	AD	61O2S40.H6.P2	Female	7	Yes	No	Didn't hear about MDA			7.4822	5.23221	350.8	4.95
824	3	Yes	AD	61O2S40.H9.P2	Female	10	Yes	Yes		Yes		7.48205	5.23206	351	4.76
825	3	Yes	OR	61O2S30.H10.P1	Female	8	Yes	No	Nobody came			7.48017	5.23281	392.7	3.9
826	3	Yes	OR	61O2S30.H10.P2	Male	12	Yes	No	Nobody came			7.48016	5.2328	392	4.125
827	3	Yes	OR	61O2S30.H11.P1	Male	8	Yes	Don't know				7.48017	5.2328	391.8	4.815
829	3	Yes	OR	61O2S30.H13.P1	Female	11	Yes	No	Nobody came			7.47914	5.23312	385.5	4.771
830	3	Yes	OR	61O2S30.H13.P2	Female	8	Yes	No	Nobody came			7.47915	5.23312	385.9	4.425
831	3	Yes	OR	61O2S30.H13.P3	Male	7	Yes	No	Nobody came			7.47912	5.23313	385.8	3.998
833	3	Yes	OR	61O2S32.H19.P1	Female	12	Yes	No	Nobody came			7.4797	5.23442	393.1	4.8
834	3	Yes	OR	61O2S32.H19.P2	Male	14	Yes	Don't know				7.47973	5.23442	392.4	4.655
835	3	Yes	OR	61O2S32.H19.P3	Male	10	Yes	No	Can't remember			7.47975	5.23446	386.9	4.88
836	3	Yes	OR	61O2S32.H22.P1	Male	14	Yes	No	Nobody came			7.48016	5.23441	400.4	4.965
837	3	Yes	OR	61O2S32.H22.P2	Male	14	Yes	No	Absent			7.48017	5.23444	400.4	4.956
838	3	Yes	OR	61O2S32.H22.P3	Male	13	Yes	No	Drug ran out			7.48011	5.23446	400.6	4.274
839	3	Yes	OR	61O2S32.H22.P4	Male	9	Yes	No	Nobody came			7.48011	5.23446	400.6	4.9
840	3	Yes	OR	61O2S32.H22.P5	Female	7	Yes	No	Nobody came			7.48014	5.23442	400.6	4.963
841	3	Yes	OR	61O2S31.H14.P1	Male	9	Yes	No	Nobody came			7.48181	5.23351	382.8	4.649
842	3	Yes	OR	61O2S31.H22.P1	Female	6	Yes	No	Nobody came			7.48115	5.23438	392	4.669
844	3	Yes	OR	61O2S31.H27.P1	Female	12	Yes	No	Nobody came			7.48121	5.2348	405.9	4.682
845	3	Yes	OR	61O2S31.H27.P2	Female	6	Yes	No	Nobody came			7.48121	5.2348	406	4.2
846	3	Yes	OR	61O2S31.H27.P3	Male	10	Yes	No	Nobody came			7.48121	5.23479	406	4.8
847	3	Yes	OR	61O2S33.H31.P1	Male	13	Yes	No	Nobody came			7.48173	5.23661	402.1	4.529
848	3	Yes	OR	61O2S33.H11.P1	Female	7	Yes	No	Nobody came			7.482	5.23655	407.8	3.572
850	3	Yes	FT	61O2S27.H9.P1	Male	9	Yes	Yes		Yes		7.47637	5.23006	445	14.79
852	3	Yes	FT	61O2S27.H12.P1	Male	9	Yes	Yes		Yes		7.4763	5.23007	424	18.204
853	3	Yes	FT	61O2S27.H12.P2	Female	7	Yes	Yes		Yes		7.47629	5.23005	414	12.136
854	3	Yes	FT	61O2S27.H12.P3	Male	7	Yes	Yes		Yes		7.47631	5.23002	404	23.468
855	3	Yes	FT	61O2S27.H5.P1	Female	14	No	Yes		Yes		7.47689	5.22976	406.518	15.61
856	3	Yes	FT	61O2S27.H5.P2	Male	8	No	Yes		Yes		7.47683	5.22972	377	22.755
857	3	Yes	FT	61O2S27.H5.P3	Male	11	No	Yes		Yes		7.47681	5.22968	415.699	7.938
858	3	Yes	FT	61O2S28.H2.P1	Female	7	Yes	No	Nobody came			7.47716	5.23	413.419	24.272
859	3	Yes	FT	61O2S28.H11.P1	Female	12	Yes	No	Nobody came			7.47746	5.23072	407.707	62.955
860	3	Yes	FT	61O2S28.H11.P2	Female	7	Yes	No	Nobody came			7.47744	5.23088	408.37	25.842
861	3	Yes	FT	61O2S28.H8.P1	Male	12	Yes	Yes		Yes		7.47737	5.23074	376	18.204
862	3	Yes	FT	61O2S29.H15.P1	Male	12	Yes	Yes		Yes		7.47685	5.23134	388	9.102
863	3	Yes	FT	61O2S29.H15.P2	Male	8	Yes	Yes		Yes		7.47683	5.23127	387.001	16.78
864	3	Yes	FT	61O2S29.H15.P3	Female	6	Yes	Yes		Yes		7.47686	5.23138	387.926	14.441
865	3	Yes	FT	61O2S29.H19.P1	Female	9	Yes	Yes		Yes		7.47676	5.23116	388.524	16.687
866	3	Yes	FT	61O2S29.H6.P4	Female	7	Yes	Yes		Yes		7.47475	5.23132	392.52	14.974
867	3	Yes	FT	61O2S29.H6.P3	Male	9	Yes	Yes		Yes		7.47476	5.23137	394.23	10.619
868	3	Yes	FT	61O2S29.H6.P2	Female	11	Yes	Yes		Yes		7.4747	5.23133	411.499	7.585
869	3	Yes	FT	61O2S29.H6.P1	Female	14	Yes	Yes		Yes		7.47503	5.23144	411.697	16.687
870	3	Yes	FT	61O2S28.H41.P1	Male	11	Yes	Yes		Yes		7.47801	5.23133	401.219	21.238
871	3	Yes	FT	61O2S28.H41.P2	Female	6	Yes	Yes		Yes		7.47803	5.23136	410.479	85.913
872	3	Yes	FT	61O2S28.H41.P3	Female	14	Yes	Yes		Yes		7.47798	5.23133	390.679	10.288
873	3	Yes	FT	61O2S33.H38.P1	Female	9	Yes	Yes		Yes		7.48086	5.23681	416	22.755
874	3	Yes	FT	61O2S33.H38.P2	Female	7	Yes	Yes		Yes		7.48085	5.23671	406.096	27.306
876	3	Yes	AB	61O2S19.H10.P1	Female	11	Yes	No	Nobody came			7.47026	5.23175	384	4.32
877	3	Yes	AB	61O2S19.H10.P2	Male	8	Yes	No	Nobody came			7.47028	5.23171	384.2	4.26
878	3	Yes	AB	61O2S19.H23.P1	Female	12	Yes	No	Nobody came			7.47018	5.23308	402.4	4.933
879	3	Yes	AB	61O2S19.H23.P2	Female	10	Yes	No	Nobody came			7.4702	5.23309	402.4	4.98
880	3	Yes	AB	61O2S19.H23.P3	Female	9	Yes	No	Nobody came			7.47023	5.23334	402	4.4
881	3	Yes	AB	61O2S19.H23.P4	Male	10	Yes	Yes		Yes		7.47024	5.2332	402	4.94
883	3	Yes	AB	61O2S19.H23.P6	Male	8	Yes	No	Nobody came			7.47026	5.23316	402.1	4.92
884	3	Yes	AB	61O2S19.H23.P7	Male	14	Yes	Yes		Yes		7.47023	5.23319	402.1	4.9
885	3	Yes	AB	61O2S20.H8.P1	Female	14	Yes	Yes		Yes		7.47077	5.23228	399.1	4.78
886	3	Yes	AB	61O2S20.H8.P2	Male	8	Yes	Yes		Yes		7.47076	5.23224	396.6	4.32
887	3	Yes	AB	61O2S20.H16.P1	Male	7	Yes	No	Nobody came			7.47089	5.23189	372.3	4.25
889	3	Yes	AB	61O2S20.H22.P1	Female	10	Yes	No	Nobody came			7.47071	5.23104	376.1	4.9
890	3	Yes	AB	61O2S20.H20.P2	Male	8	Yes	No	Nobody came			7.4708	5.23105	376.1	4.92
892	3	Yes	AA	61O2S11.H22.P2	Male	14	Yes	No	Nobody came			7.46918	5.2318	369.4	4.876
893	3	Yes	AA	61O2S11.H25.P1	Female	10	Yes	No	Nobody came			7.46945	5.23257	388.1	4.65
894	3	Yes	AA	61O2S11.H25.P2	Female	11	Yes	No	Nobody came			7.46946	5.23258	387.7	3.9
895	3	Yes	AA	61O2S11.H25.P3	Female	7	Yes	No	Nobody came			7.46944	5.23258	387.8	5
896	3	Yes	AA	61O2S11.H25.P4	Female	13	Yes	No	Nobody came			7.46949	5.23262	387.7	4.857
898	3	Yes	AB	61O2S16.H30.P1	Female	6	Yes	No	Rejected by school			7.47064	5.23068	382.2	4.966
900	3	Yes	AB	61O2S16.H30.P3	Male	8	Yes	No	Nobody came			7.47067	5.2307	382.2	4.933
901	3	Yes	AB	61O2S16.H1.P1	Male	6	Yes	Yes		Yes		7.47187	5.22894	379.1	4.971
902	3	Yes	AB	61O2S16.H1.P2	Male	9	Yes	Yes		Yes		7.47187	5.22913	379.1	4.928
903	3	Yes	AB	61O2S17.H6.P1	Male	11	Yes	No	Nobody came			7.47098	5.22936	447.3	4.683
904	3	Yes	AB	61O2S17.H6.P2	Male	9	Yes	No	Nobody came			7.47092	5.22932	447.5	4.957
906	3	Yes	AB	61O2S16.H9.P1	Male	7	Yes	Yes		Yes		7.4715	5.22936	412.9	4.8
907	3	Yes	AB	61O2S16.H20.P1	Male	8	Yes	No	Nobody came			7.47086	5.22996	380.1	4.7
909	3	Yes	AB	61O2S17.H15.P2	Female	8	Yes	No	Nobody came			7.47024	5.22891	358.7	4.82
910	3	Yes	AB	61O2S17.H21.P1	Male	8	Yes	No	Nobody came			7.46974	5.22886	368.7	4.12
911	3	Yes	AB	61O2S17.H21.P2	Male	6	Yes	No	Nobody came			7.46971	5.22884	368.5	4.983
912	3	Yes	AB	61O2S19.H2.P1	Male	13	Yes	No	Nobody came			7.47018	5.23099	356.8	4.68
913	3	Yes	AB	61O2S16.H20.P2	Male	12	Yes	Yes		Yes		7.47073	5.231	376.1	4.72
914	3	Yes	AB	61O2S16.H20.P3	Male	6	Yes	Yes		Yes		7.47075	5.23098	376	4.24
915	3	Yes	OA	61O2S1.H4.P1	Female	8	Yes	No	Nobody came			7.46832	5.22914	389.8	4.9
916	3	Yes	OA	61O2S1.H15.P1	Male	9	Yes	No	Nobody came			7.46954	5.22816	389.8	3.816
917	3	Yes	AA	61O2S1.H45.P1	Male	8	Yes	Yes		Yes		7.46954	5.22912	377.1	1.98
918	3	Yes	OA	61O2S1.H48.P1	Female	7	Yes	Yes		Yes		7.46899	5.2309	376.6	4.55
919	3	Yes	OA	61O2S1.H48.P2	Female	9	Yes	Yes		Yes		7.46896	5.23096	376.8	4.385
920	3	Yes	OA	61O2S1.H48.P3	Male	7	Yes	Yes		Yes		7.46896	5.23094	376.8	4.1
921	3	Yes	OA	61O2S1.H48.P4	Female	12	Yes	Yes		Yes		7.46904	5.23093	375.8	4.5
922	3	Yes	AA	61O2S6.H10.P1	Male	8	Yes	No	Nobody came			7.46871	5.23059	389.8	4.7
923	3	Yes	AA	61O2S6.H13.P1	Male	9	Yes	No	Rejected			7.46853	5.23024	389.8	7.64
924	3	Yes	AA	61O2S6.H13.P2	Male	7	Yes	Yes		Yes		7.46853	5.23013	389.8	4.157
926	3	Yes	OA	61O2S7.H8.P1	Male	10	Yes	No	Nobody came			7.46739	5.23078	389.8	4.998
927	3	Yes	OA	61O2S7.H8.P2	Male	8	Yes	No	Nobody came			7.46734	5.2309	389.8	4.875
928	3	Yes	OA	61O2S7.H5.P1	Female	10	Yes	No	Nobody came			7.46713	5.23076	389.8	4.566
929	3	Yes	OA	61O2S7.H5.P2	Male	7	Yes	No	Nobody came			7.46713	5.23077	389.8	4.8
930	3	Yes	AA	61O2S7.H6.P2	Female	8	Yes	No	Nobody came			7.46714	5.23076	389.8	4.866
931	3	Yes	AA	61O2S7.H6.P3	Male	12	Yes	No	Nobody came			7.4671	5.23075	389.8	4.825
932	3	Yes	AA	61O2S7.H6.P1	Male	10	Yes	No	Nobody came			7.4671	5.23072	389.8	4.716
933	3	Yes	OA	61O2S10.H1.P1	Female	14	Yes	Yes		Yes		7.46748	5.23188	368.8	4.714
934	3	Yes	OA	61O2S10.H1.P2	Male	6	Yes	Yes		Yes		7.46748	5.23189	369.7	4.3
935	3	Yes	OA	61O2S10.H1.P3	Female	9	Yes	Yes		Yes		7.46748	5.23189	369.7	4.6
936	3	Yes	AA	61O2S8.H19.P1	Male	13	Yes	No	Nobody came			7.46674	5.23221	391.3	4.816
937	3	Yes	AA	61O2S8.H19.P2	Female	10	Yes	No	Nobody came			7.46675	5.23214	388	4.857
938	3	Yes	AA	61O2S8.H19.P3	Male	6	Yes	No	Nobody came			7.46674	5.23215	388	4.466
940	3	Yes	AA	61O2S7.H11.P1	Female	8	Yes	No	Nobody came			7.46701	5.23096	389.8	4.366
941	3	Yes	AA	61O2S7.H11.P2	Male	12	Yes	No	Nobody came			7.46693	5.23096	389.8	4.571
942	3	Yes	AA	61O2S7.H11.P3	Male	6	Yes	No	Nobody came			7.46696	5.23094	389.8	4.92
943	3	Yes	AD	61O2S37.H7.P1	Male	7	Yes	Yes		Yes		7.48199	5.23295	352.6	4.76
944	3	Yes	AD	61O2S37.H5.P2	Male	9	Yes	Yes		Yes		7.4821	5.23298	352.4	4.92
947	3	Yes	IH	61O2S38.H2.P1	Female	10	Yes	No	Underage			7.48276	5.23349	390.244	3.9
948	3	Yes	AD	61O2S38.H6.P1	Male	6	Yes	Yes		Yes		7.48205	5.23297	358.7	4.2
949	3	Yes	IH	61O2S39.H1.P1	Female	10	Yes	Yes		Yes		7.48309	5.23359	383.478	3.9
952	3	Yes	AD	61O2S39.H1.P1	Male	7	No	No	Didn't hear about MDA			7.48305	5.23349	367.5	8.9
953	3	Yes	AD	61O2S39.H30.P1	Male	11	Yes	No	Didn't hear about MDA			7.48359	5.23319	374.4	5
954	3	Yes	AD	61O2S39.H30.P2	Male	6	Yes	No	Didn't hear about MDA			7.48372	5.2332	373.7	5
955	3	Yes	AD	61O2S39.H31.P4	Female	11	Yes	No	Didn't hear about MDA			7.48364	5.23323	373.2	4.8
956	3	Yes	IH	61O2S40.H31.P1	Female	13	Yes	No	Nobody came			7.48373	5.23317	378.784	3.134
957	3	Yes	IH	61O2S40.H31.P3	Female	8	Yes	No	Nobody came			7.48359	5.23304	387.215	4.761
958	3	Yes	AB	61O2S13.H9.P2	Female	11	Yes	Yes		Yes		7.4722517 5.2298209 349.7 4.92	7.47225	5.22982	349.7
959	3	Yes	AD	61O2S38.H14.P1	Male	9	Yes	No	Didn't hear about MDA			7.4830064 5.2300473 364.1 4.8	7.48301	5.23005	364.1
961	3	Yes	OO	61O4S58.H2.P2	Male	9	Yes	No	Nobody came			7.49148	5.20889	0	2900
962	3	Yes	OO	61O4S58.H25.P1	Female	9	Yes	No	Nobody came			7.48154	5.22259	0	2500
963	3	Yes	OO	61O4S58.H25.P2	Female	8	Yes	No	Nobody came			7.49114	5.20889	0	2900
964	3	Yes	OO	61O4S58.H25.P3	Male	7	Yes	No	Nobody came			7.48188	5.22259	0	2300
966	3	Yes	OO	61O4S58.H25.P5	Female	7	Yes	No	Nobody came			7.48188	5.22259	0	2300
967	3	Yes	OO	61O4S58.H25.P6	Female	7	Yes	No	Didn't hear about MDA			7.48155	5.22259	0	2300
969	3	Yes	OO	61O4S58.H2.P1	Male	13	Yes	No	Nobody came			7.48154	5.22259	0	2500
970	3	Yes	OO	61O4S58.H2.P2	Male	9	Yes	No	Nobody came			7.48148	5.22259	0	2500
971	3	Yes	OO	61O4S58.H2.P4	Female	9	Yes	No	Nobody came			7.48154	5.22259	0	2500
973	3	Yes	OO	61O4S58.H2.P3	Male	7	Yes	No	Nobody came			7.49148	5.20889	0	2900
974	3	Yes	OO	61O4S57.H12.P1	Female	14	Yes	No	Nobody came			7.48991	5.22748	0	2200
975	3	Yes	OO	61O4S57.H12.P3	Female	10	Yes	No	Nobody came			7.48154	5.22259	0	2500
976	3	Yes	OO	61O4S57.H12.P2	Female	8	Yes	No	Nobody came			7.48154	5.22259	0	2500
978	3	Yes	OO	61O4S57.H40.P1	Male	7	Yes	No	Nobody came			7.49114	5.20889	0	2900
979	3	Yes	OO	61O4S57.H20.P1	Female	10	Yes	No	Nobody came			7.49114	5.20889	0	2900
980	3	Yes	OO	61O4S57.H20.P2	Female	12	Yes	No	Nobody came			7.48991	5.22748	0	2200
981	3	Yes	OO	61O4S57.H20.P3	Female	12	Yes	No	Nobody came			7.48991	5.22748	0	2200
982	3	Yes	AD	61O4S67.H10.P1	Female	10	Yes	No	Didn't hear about MDA			7.48163	5.22711	356.9	4.54
983	3	Yes	AD	61O4S67.H10.P2	Female	10	Yes	No	Didn't hear about MDA			7.48182	5.22722	356.3	4.9
984	3	Yes	AD	61O4S67.H13.P1	Male	7	Yes	Yes		Yes		7.48191	5.22735	406	4.716
985	3	Yes	AD	61O4S67.H14.P1	Male	6	Yes	No	Didn't hear about MDA			7.48189	5.22753	405.9	4.94
986	3	Yes	AD	61O4S67.H16.P1	Male	7	Yes	Yes		Yes		7.48202	5.2268	403.9	4.966
988	3	Yes	AD	61O4S67.H5.P1	Male	12	Yes	Yes		Yes		7.48179	5.22692	403	4.84
989	3	Yes	AD	61O4S66.H16.P1	Female	11	Yes	No	Didn't hear about MDA			7.48166	5.22636	351.2	4.816
990	3	Yes	AD	61O4S66.H17.P1	Male	7	Yes	No	Didn't hear about MDA			7.48156	5.22645	350.8	4.925
991	3	Yes	AD	61O4S66.H18.P1	Female	6	Yes	No	Didn't hear about MDA			7.4816	5.22635	350.8	4.916
992	3	Yes	Ad	61O4S68.H9.P1	Female	7	Yes	Yes		Yes		7.48295	5.22737	360.1	4.95
993	3	Yes	AD	61O4S68.H9.P2	Male	13	Yes	Yes		Yes		7.48293	5.22744	359.5	4.82
994	3	Yes	AD	61O4S68.H10.P1	Male	12	Yes	Yes		Yes		7.4829	5.22745	358.8	4.94
995	3	Yes	AD	61O4S68.H11.P1	Male	12	Yes	Yes		Yes		7.483	5.22741	358.8	4.68
996	3	Yes	AD	61O4S68.H9.P3	Male	14	Yes	Yes		Yes		7.48281	5.22752	358.6	4.9
997	3	Yes	AD	61O4S68.H10.P2	Male	14	Yes	Yes		Yes		7.48279	5.2275	358.7	4.9
998	3	Yes	AD	61O4S68.H12.P1	Female	12	Yes	Yes		Yes		7.48292	5.22735	358.5	4.933
999	3	Yes	OA	61O4S45.H60.P1	Male	14	Yes	Yes		Yes		7.47251	5.22378	412.997	4.946
1000	3	Yes	OA	61O4S45.H60.P2	Male	12	Yes	Yes		Yes		7.47249	5.22379	412.513	3.9
1001	3	Yes	OA	61O4S45.H45.P1	Male	8	Yes	No	Absent			7.46703	5.22302	380.592	3.9
1002	3	Yes	OA	61O4S45.H16.P1	Female	12	Yes	Yes		Yes		7.46651	5.22613	404.499	10.076
1003	3	Yes	OA	61O4S45.H16.P2	Male	14	Yes	No	Absent			7.46652	5.22612	404.866	3.9
1004	3	Yes	OA	61O4S45.H16.P3	Female	7	Yes	No	Absent			7.46643	5.22618	396.441	4.716
1005	3	Yes	OR	61O4S59.H6.P1	Male	7	Yes	No	Nobody came			7.48089	5.22716	381.5	3.8
1006	3	Yes	OR	61O4S59.H7.P1	Male	11	Yes	No	Nobody came			7.48067	5.2271	379.3	4.603
1007	3	Yes	OR	61O4S59.H7.P2	Male	13	Yes	Yes		Yes		7.48075	5.22697	379	4.957
1008	3	Yes	OR	61O4S59.H18.P1	Male	7	Yes	No	Not a resident			7.48185	5.22611	387.8	4.8
1009	3	Yes	OR	61O4S59.H35.P1	Female	13	Yes	Yes		Yes		7.4822	5.2236	392.2	4.984
1010	3	Yes	OR	61O4S61.H17.P1	Male	12	Yes	No	Nobody came			7.48116	5.22485	372.8	4.983
1011	3	Yes	OR	61O4S61.H17.P2	Male	6	Yes	No	Underage			7.48117	5.22475	372.5	4.816
1012	3	Yes	OR	61O4S61.H18.P1	Male	8	Yes	No	Nobody came			7.48116	5.22479	372.6	4.571
1013	3	Yes	OR	61O4S61.H18.P2	Male	6	Yes	No	Underage			7.48115	5.22477	372.7	4.875
1014	3	Yes	FT	61O4S60.H13.P1	Male	7	Yes	Yes		Yes		7.48035	5.22688	399	11.377
1015	3	Yes	FT	61O4S60.H13.P2	Female	7	Yes	Yes		Yes		7.48033	5.22692	395.029	8.502
1016	3	Yes	FT	61O4S60.H13.P3	Female	9	Yes	Yes		Yes		7.48033	5.22692	395.371	7.585
1018	3	Yes	FT	61O4S60.H31.P1	Male	7	Yes	Yes		Yes		7.48089	5.22559	381.913	17.445
1019	3	Yes	FT	61O4S60.H31.P2	Male	10	Yes	Yes		Yes		7.48096	5.22564	383.353	52.336
1020	3	Yes	FT	61O4S60.H26.P1	Male	11	Yes	No	Didn't hear about MDA			7.48088	5.22609	371	56.887
1021	3	Yes	FT	61O4S36.H26.P2	Male	9	Yes	Yes		Yes		7.48101	5.22623	407.146	41.717
1022	3	Yes	FT	61O4S61.H36.P1	Female	6	Yes	Yes		Yes		7.48071	5.22635	366.154	34.284
1024	3	Yes	FT	61O4S61.H35.P1	Male	8	Yes	No	Didn't hear about MDA			7.48059	5.22618	364.211	16.687
1026	3	Yes	AB	61O4S52.H1.P1	Male	7	Yes	No	Nobody came			7.47581	5.22254	359	4.95
1028	3	Yes	AB	61O4S52.H1.P3	Female	12	Yes	No	Nobody came			7.47573	5.22255	372.6	4.74
1029	3	Yes	AB	61O4S52.H1.P4	Male	12	Yes	Yes		Yes		7.47561	5.22248	372.4	4.88
1030	3	Yes	AB	61O4S52.H1.P5	Female	9	Yes	Yes		Yes		7.47564	5.22251	372.4	5
1031	3	Yes	AB	61O4S52.H1.P6	Male	13	Yes	No	Nobody came			7.47576	5.22258	372.3	4.95
1032	3	Yes	AB	61O4S52.H1.P7	Female	14	Yes	Yes		Yes		7.47576	5.22258	372.2	5
1033	3	Yes	AB	61O4S52.H10.P1	Male	10	Yes	Yes		Yes		7.47668	5.22331	340.4	4.966
1034	3	Yes	AB	61O4S52.H3.P1	Female	7	Yes	Yes		Yes		7.47605	5.2223	370.3	4.966
1036	3	Yes	AA	61O4S47.H2.P1	Male	14	Yes	Yes		Yes		7.47265	5.2265	376.7	4.86
1037	3	Yes	OA	61O4S47.H17.P1	Female	6	Yes	No	Rejected			7.47271	5.22565	354.2	4.957
1038	3	Yes	OA	61O4S47.H17.P2	Male	13	Yes	No	Rejected			7.47265	5.22573	354.6	4.666
1039	3	Yes	AA	61O4S46.H12.P1	Male	10	Yes	No	Nobody came			7.47192	5.22574	361.6	5
1040	3	Yes	AA	61O4S46.H12.P2	Male	14	Yes	No	Nobody came			7.47198	5.2257	361.7	4.366
1041	3	Yes	AA	61O4S46.H30.P1	Female	13	Yes	Yes		Yes		7.47328	5.22271	337.9	4.88
1042	3	Yes	AA	61O4S46.H30.P2	Female	11	Yes	Yes		Yes		7.47334	5.22274	337.9	4.9
1043	3	Yes	AA	61O4S46.H33.P1	Male	6	Yes	No	Nobody came			7.47293	5.22277	356.6	4.625
1044	3	Yes	AA	61O4S47.H21.P1	Male	10	Yes	No	Nobody came			7.47323	5.22324	372.5	4.817
1045	3	Yes	AA	61O4S46.H44.P1	Female	8	Yes	No	Nobody came			7.47323	5.22321	373.1	3.9
1046	3	Yes	AA	61O4S46.H44.P2	Male	10	Yes	No	Nobody came			7.47343	5.22229	376.4	4.871
1047	3	Yes	OO	61O4S55.H18.P1	Male	13	Yes	No	Absent			7.49285	5.20661	0	2300
1048	3	Yes	OO	61O4S56.H5.P1	Female	6	Yes	No	Nobody came			7.48154	5.22259	0	2500
1049	3	Yes	FT	61O4S64.H3.P1	Male	13	Yes	No	Didn't hear about MDA			7.47991	5.22464	373	17.192
1050	3	Yes	FT	61O4S64.H3.P2	Male	9	Yes	No	Didn't hear about MDA			7.47984	5.22475	373.629	10.239
1051	3	Yes	FT	61O4S64.H3.P3	Male	11	Yes	No	Didn't hear about MDA			7.47988	5.22474	380.118	9.405
1052	3	Yes	FT	61O4S62.H8.P1	Female	10	Yes	No	Absent			7.48	5.22522	372.082	5.815
1054	3	Yes	FT	61O4S62.H21.P1	Female	11	Yes	No	Didn't hear about MDA			7.4797	5.22601	378.52	37.925
1055	3	Yes	FT	61O4S62.H21.P2	Male	10	Yes	No	Didn't hear about MDA			7.47967	5.22627	378.667	62.955
1056	3	Yes	FT	61O4S62.H10.P1	Male	14	Yes	Yes		Yes		7.47945	5.22656	368.909	19.721
1057	3	Yes	FT	61O4S62.H12.P1	Male	6	Yes	Yes		Yes		7.47941	5.22663	371.085	25.789
1058	3	Yes	FT	61O4S62.H12.P2	Male	11	Yes	Yes		Yes		7.47952	5.22668	371.123	26.547
1059	3	Yes	FT	61O4S62.H17.P1	Male	14	Yes	No	Didn't hear about MDA			7.47989	5.22685	390.977	5.815
1060	3	Yes	FT	61O4S62.H24.P1	Female	11	Yes	Yes		Yes		7.48015	5.2263	390.991	12.136
1061	3	Yes	OA	61O4S50.H20.P1	Female	14	Yes	No	Absent			7.47456	5.22487	395.939	4.625
1062	3	Yes	OA	61O4S50.H20.P2	Male	7	Yes	No	Absent			7.47454	5.22488	399.729	4.741
1063	3	Yes	OA	61O4S50.H20.P3	Female	10	Yes	Yes		Yes		7.47455	5.22486	398.47	4.348
1064	3	Yes	OA	61O4S50.H20.P4	Male	7	Yes	No	Absent			7.47456	5.22487	398.605	4.804
1065	3	Yes	OA	61O4S50.H18.P1	Female	7	Yes	No	Underage			7.47429	5.22498	401.003	4.824
1066	3	Yes	OA	61O4S50.H18.P2	Male	9	Yes	No	Absent			7.4743	5.225	394.969	4.931
1067	3	Yes	OA	61O4S50.H18.P3	Male	14	Yes	Yes		Yes		7.47431	5.22495	395.406	3.9
1068	3	Yes	OA	61O4S50.H34.P1	Male	8	Yes	No	Absent			7.47473	5.22379	352.167	4.645
1070	3	Yes	IH	61O4S69.H3.P1	Male	9	Yes	No	Didn't hear about MDA			7.48946	5.22745	0	2199
1071	3	Yes	IH	61O4S69.H3.P2	Male	11	Yes	No	Didn't hear about MDA			7.48946	5.22745	0	2199
1073	3	Yes	IH	61O4S69.H11.P2	Male	6	Yes	No	Didn't hear about MDA			7.48372	5.22775	383.261	3.9
1074	3	Yes	IH	61O4S69.H14.P1	Female	7	Yes	Yes		Yes		7.4838	5.22777	399.532	3.9
1075	3	Yes	IH	61O4S69.H14.P2	Male	6	Yes	Yes		Yes		7.48367	5.22784	403.091	3.9
1076	3	Yes	IH	61O4S69.H15.P1	Female	10	Yes	Yes		Yes		7.48372	5.22814	329.241	3.9
1077	3	Yes	IH	61O4S70.H18.P1	Male	10	Yes	No	Didn't hear about MDA			7.48224	5.22765	381	3.9
1078	3	Yes	IH	61O4S70.H19.P1	Female	10	Yes	No	Didn't hear about MDA			7.48224	5.22752	376.1	3.9
1079	3	Yes	IH	61O4S70.H21.P1	Female	7	Yes	No	Didn't hear about MDA			7.48209	5.22766	360.014	3.9
1081	3	Yes	IH	61O4S71.H15.P1	Male	7	Yes	No	Parent disallowed			7.48175	5.22849	395.354	1.86
1082	3	Yes	IH	61O4S71.H16.P1	Male	7	Yes	No	Didn't hear about MDA			7.48188	5.22786	369.234	1.446
1084	3	Yes	IH	61O4S71.H17.P3	Male	8	Yes	Yes		Yes		7.48189	5.22798	358.733	1.675
1085	3	Yes	IH	61O4S71.H17.P2	Female	11	Yes	Yes		Yes		7.48184	5.22811	358.769	1.376
1086	3	Yes	IH	61O4S71.H18.P1	Female	12	Yes	Yes		Yes		7.48184	5.228	360.783	4.573
1087	3	Yes	IH	61O4S70.H8.P1	Male	8	Yes	Yes		Yes		7.48284	5.22858	471.101	2.674
1088	3	Yes	IH	61O4S70.H8.P3	Male	10	Yes	Yes		Yes		7.48274	5.2279	396.983	8.74
1089	3	Yes	IH	61O4S70.H8.P2	Female	13	Yes	Yes		Yes		7.48279	5.22798	391.159	0.997
1090	3	Yes	OR	61O4S63.H6.P1	Male	10	Yes	Yes		Yes		7.47934	5.22651	395.8	4.433
1091	3	Yes	OR	61O4S63.H6.P2	Female	13	Yes	Yes		Yes		7.47932	5.22652	395.1	4.975
1093	3	Yes	OR	61O4S63.H10.P1	Female	11	Yes	No	Nobody came			7.47872	5.22668	385.1	4.666
1094	3	Yes	OR	61O4S63.H12.P1	Female	8	Yes	No	Nobody came			7.479	5.22663	392.6	4.972
1096	3	Yes	OR	61O4S63.H12.P3	Male	13	Yes	No	Nobody came			7.47902	5.22656	391.8	4.95
1097	3	Yes	OR	61O4S65.H2.P1	Female	13	Yes	No	Nobody came			7.47918	5.22606	384.4	4.95
1098	3	Yes	OR	61O4S65.H2.P2	Male	11	Yes	Don't know				7.47924	5.22606	385.2	4.92
1099	3	Yes	OR	61O4S65.H2.P3	Female	9	Yes	No	Nobody came			7.47921	5.22609	385.2	4.933
1100	3	Yes	AB	61O4S54.H12.P1	Female	8	Yes	No	Nobody came			7.47694	5.22578	395.3	5
1101	3	Yes	AB	61O4S54.H12.P2	Female	8	Yes	No	Nobody came			7.47709	5.22587	396.8	5
1102	3	Yes	AB	61O4S54.H12.P3	Female	11	Yes	No	Nobody came			7.47688	5.22579	396.8	4.88
1103	3	Yes	AB	61O4S54.H23.P1	Male	9	Yes	Yes		Yes		7.4776	5.22497	369.8	4.92
1104	3	Yes	AB	61O4S54.H23.P2	Female	7	Yes	Yes		Yes		7.4776	5.22504	369.8	4.6
1105	3	Yes	AB	61O4S54.H23.P3	Male	7	Yes	Yes		Yes		7.47762	5.2249	369.7	4.736
1107	3	Yes	AB	61O4S54.H26.P1	Male	9	Yes	No	Nobody came			7.47856	5.22403	381.9	5
1108	3	Yes	AB	61O4S54.H26.P2	Male	6	Yes	No	Nobody came			7.47856	5.22409	381	4.98
1110	3	Yes	AA	61O4S49.H2.P2	Female	9	Yes	No	Nobody came			7.47336	5.22632	360.3	5
1111	3	Yes	AA	61O4S49.H1.P1	Female	9	Yes	No	Nobody came			7.47338	5.22633	360.3	5
1112	3	Yes	AA	61O4S49.H9.P1	Female	8	Yes	No	Nobody came			7.4736	5.22593	376.3	4.9
1114	3	Yes	AA	61O4S48.H8.P1	Female	11	Yes	Yes		Yes		7.47356	5.2257	375.6	4.8
1115	3	Yes	AB	61O4S53.H17.P1	Female	14	Yes	Yes		Yes		7.47786	5.2241	375.4	4.82
1116	3	Yes	AA	61O4S48.H8.P2	Female	8	Yes	No	Nobody came			7.47357	5.22569	375.5	4.6
1117	3	Yes	AB	61O4S53.H17.P2	Female	13	Yes	Yes		Yes		7.47785	5.22412	379.6	4.85
1118	3	Yes	AA	61O4S48.H9.P3	Male	6	Yes	Yes		Yes		7.47368	5.22594	359.3	4.777
1119	3	Yes	AA	61O4S49.H6.P1	Male	9	Yes	No	Nobody came			7.47396	5.22545	361.6	4.72
1120	3	Yes	AB	61O4S53.H19.P1	Female	11	Yes	No	Nobody came			7.47581	5.22511	353.5	4.66
1121	3	Yes	AA	61O4S49.H6.P2	Male	6	Yes	No	Nobody came			7.47398	5.22548	362.9	5
1122	3	Yes	AB	61O4S53.H19.P2	Female	11	Yes	No	Nobody came			7.4753	5.22559	353.5	4.46
1124	3	Yes	AB	61O4S53.H31.P1	Male	14	Yes	Yes		Yes		7.47541	5.22576	359.6	4.916
1125	3	Yes	AA	61O4S49.H29.P1	Female	9	Yes	No	Nobody came			7.47361	5.22444	380.2	4.2
1126	3	Yes	AB	61O4S53.H31.P2	Male	11	Yes	Yes		Yes		7.4754	5.22569	359.6	4.94
1127	3	Yes	AA	61O4S49.H11.P1	Male	11	Yes	No	Nobody came			7.47393	5.22424	372.8	4.714
	3	Yes	AB	61O2S20.H16.P2	Male	12	Yes	No	Nobody came			7.47086	5.23189	372.8	4.86
	3	Yes	OO	61O4S58.H2.P1	Male	6	Yes	No	Nobody came			7.49114	5.20889	0	2900

## Sheet: Reasons
AREA	2019_ALB		AREA	2020_ALB		AREA	2021_ALB
1	Nobody came		1	Nobody came		1	Nobody came
1	Underage		1	Nobody came		1	Nobody came
1	Nobody came		1	Nobody came		1	Nobody came
1	Rejected		1	Nobody came		1	Nobody came
1	Absent		1	Nobody came		1	Nobody came
1	Nobody came		1	Nobody came		1	Nobody came
1	Parent dissallowed		1	Parent disallowed		1	Parent disallowed
1	Absent		1	Nobody came		1	Nobody came
1	Nobody came		1	Nobody came		1	Nobody came
1	Nobody came		1	Rejected		1	Nobody came
1	Nobody came		1	Absent		1	Nobody came
1	Nobody came		1	Nobody came		1	Nobody came
1	Nobody came		1	Nobody came		1	Parent disallowed
1	Nobody came		1	Nobody came		1	Parent disallowed
1	Nobody came		1	Nobody came		1	Absent
1	Rejected		1	Nobody came		1	Absent
1	Rejected		1	Nobody came		1	Absent
1	Rejected		1	Parent disallowed		1	Nobody came
1	Nobody came		1	Parent disallowed		1	Nobody came
1	Underage		1	Absent		1	Nobody came
1	Nobody came		1	Absent		1	Nobody came
1	I don't know		1	Absent		1	Absent
1	Nobody came		1	Nobody came		1	Nobody came
1	Nobody came		1	Nobody came		1	Nobody came
1	Rejected		1	Nobody came		1	Nobody came
1	Not allowed in school		1	Nobody came		1	Nobody came
1	Nobody came		1	Nobody came		1	Nobody came
1	Nobody came		1	Nobody came		1	Nobody came
1	Nobody came		1	Nobody came		1	Nobody came
1	Nobody came		1	Nobody came		1	Nobody came
1	Rejected		1	Nobody came		1	Nobody came
1	Relocated		1	Nobody came		1	Nobody came
1	Absent		1	Nobody came		1	Nobody came
1	I don't know		1	Nobody came		1	Nobody came
1	Nobody came		1	Nobody came		1	Nobody came
1	Nobody came		1	Nobody came		1	Nobody came
1	Nobody came		1	Nobody came		1	Nobody came
1	Nobody came		1	Nobody came		1	Nobody came
1	Rejected		1	Nobody came		1	Nobody came
1	Nobody came		1	Nobody came		1	Nobody came
1	Nobody came		1	Nobody came		1	Nobody came
1	Nobody came		1	Nobody came		1	Nobody came
1	Didn't hear about MDA		1	Nobody came		1	Nobody came
1	Didn't hear about MDA		1	Nobody came		1	Nobody came
1	Rejected		1	Nobody came		1	Nobody came
1	Nobody came		1	Nobody came		1	Nobody came
1	Rejected		1	Nobody came		1	Nobody came
1	Nobody came		1	Nobody came		1	Parent disallowed
1	Nobody came		1	Nobody came		1	Didn't hear about MDA
1	Nobody came		1	Nobody came		1	Nobody came
1	I don't know		1	Nobody came		1	Nobody came
1	I don't know		1	Nobody came		1	Nobody came
1	Nobody came		1	Nobody came		1	Nobody came
1	I don't know		1	Nobody came		1	Nobody came
1	I don't know		1	Nobody came		1	Nobody came
1	I don't know		1	Didn't hear about MDA		1	Nobody came
1	I don't know		1	Nobody came		1	Nobody came
1	I don't know		1	Nobody came		1	Nobody came
1	Nobody came		1	Nobody came		1	Nobody came
1	Parent dissallowed		1	Nobody came		1	Nobody came
1	Nobody came		1	Nobody came		1	Nobody came
1	I don't know		1	Nobody came		1	Nobody came
1	Absent		1	Nobody came		1	Nobody came
1	Sick		1	Nobody came		1	Nobody came
1	Absent		1	Nobody came		1	Nobody came
1	Nobody came		1	Nobody came		1	Rejected
1	Rejected		1	Nobody came		1	Not allowed in school
1	Didn't hear about MDA		1	Nobody came		1	Not allowed in school
1	Didn't hear about MDA		1	Nobody came		1	Nobody came
1	Didn't hear about MDA		1	Nobody came		1	Nobody came
1	Didn't hear about MDA		1	Nobody came		1	Nobody came
1	Sick		1	Nobody came		1	Rejected
1	Didn't hear about MDA		1	Nobody came		1	Nobody came
1	Didn't hear about MDA		1	Rejected		1	Nobody came
1	Didn't hear about MDA		1	Not allowed in school		1	Nobody came
1	Didn't hear about MDA		1	Not allowed in school		1	Nobody came
1	Nobody came		1	Nobody came		1	Nobody came
1	Didn't hear about MDA		1	Nobody came		1	Nobody came
1	Nobody came		1	Nobody came		1	Nobody came
1	Nobody came		1	Nobody came		1	Nobody came
1	Nobody came		1	Nobody came		1	Nobody came
1	Nobody came		1	Rejected		1	Nobody came
1	Nobody came		1	Relocated		1	Nobody came
1	Nobody came		1	Nobody came		1	Nobody came
1	Nobody came		1	Rejected		1	Didn't hear about MDA
1	Nobody came		1	Nobody came		1	Nobody came
1	Nobody came		1	Nobody came		1	Rejected
1	Not a resident		1	Nobody came		1	Nobody came
1	Not a resident		1	Nobody came		1	Nobody came
1	Nobody came		1	Nobody came		1	Rejected
1	Nobody came		1	Nobody came		1	Rejected
1	Nobody came		1	Nobody came		1	Nobody came
1	Absent		1	Nobody came		1	Nobody came
1	Rejected		1	Nobody came		1	Nobody came
1	Nobody came		1	Didn't hear about MDA		1	Nobody came
1	Nobody came		1	Nobody came		1	Nobody came
1	Nobody came		1	Nobody came		1	Nobody came
1	Absent		1	Nobody came		1	Nobody came
1	Nobody came		1	Didn't hear about MDA		1	Nobody came
1	Nobody came		1	Didn't hear about MDA		1	Nobody came
1	Nobody came		1	Nobody came		1	Didn't hear about MDA
1	Nobody came		1	Nobody came		1	Didn't hear about MDA
1	Nobody came		1	Nobody came		1	Didn't hear about MDA
1	Didn't hear about MDA		1	Rejected		1	Didn't hear about MDA
1	Rejected		1	Rejected		1	Didn't hear about MDA
1	Didn't hear about MDA		1	Nobody came		1	Didn't hear about MDA
1	Didn't hear about MDA		1	Nobody came		1	Didn't hear about MDA
1	Didn't hear about MDA		1	Nobody came		1	Nobody came
1	Didn't hear about MDA		1	Nobody came		1	Nobody came
1	Didn't hear about MDA		1	Nobody came		1	Rejected
1	Didn't hear about MDA		1	Nobody came		1	Nobody came
1	Didn't hear about MDA		1	Nobody came		1	Nobody came
1	Didn't hear about MDA		1	Nobody came		1	Nobody came
1	Didn't hear about MDA		1	Nobody came		1	Nobody came
1	Nobody came		1	Nobody came		1	Nobody came
1	Nobody came		1	Nobody came		1	Nobody came
1	Absent		1	Didn't hear about MDA		1	Nobody came
1	Didn't hear about MDA		1	Didn't hear about MDA		1	Nobody came
1	Nobody came		1	Didn't hear about MDA		1	Nobody came
1	Didn't hear about MDA		1	Didn't hear about MDA		1	Underage
1	Didn't hear about MDA		1	Didn't hear about MDA		1	Nobody came
1	Didn't hear about MDA		1	Didn't hear about MDA		1	Nobody came
1	Didn't hear about MDA		1	Didn't hear about MDA		1	Nobody came
1	Didn't hear about MDA		1	Didn't hear about MDA		1	Nobody came
1	Didn't hear about MDA		1	Nobody came		1	Nobody came
1	Didn't hear about MDA		1	Nobody came		1	Nobody came
1	Nobody came		1	Nobody came		1	Nobody came
1	Nobody came		1	Nobody came		1	Nobody came
1	Nobody came		1	Nobody came		1	Nobody came
1	Nobody came		1	Nobody came		1	A different drug was given
1	Nobody came		1	Rejected		1	Nobody came
1	Nobody came		1	Nobody came		1	Parent disallowed
1	Nobody came		1	Nobody came		1	Nobody came
1	Nobody came		1	Nobody came		1	Nobody came
1	Nobody came		1	Nobody came		1	Didn't hear about MDA
1	Nobody came		1	Didn't hear about MDA		1	Absent
1	Nobody came		1	Nobody came		1	Absent
1	Nobody came		1	Nobody came		1	Absent
1	Didn't hear about MDA		1	Nobody came		1	Nobody came
1	Didn't hear about MDA		1	Nobody came		1	Nobody came
1	Underage		1	Nobody came		1	Nobody came
1	Underage		1	Nobody came		1	Nobody came
1	Nobody came		1	Nobody came		1	Didn't hear about MDA
1	Didn't hear about MDA		1	Nobody came		1	Nobody came
1	Nobody came		1	Nobody came		1	Rejected
1	Nobody came		1	Nobody came		1	Didn't hear about MDA
1	Nobody came		1	Nobody came		1	Didn't hear about MDA
1	Nobody came		1	Nobody came		1	Didn't hear about MDA
1	Nobody came		1	Nobody came		1	Didn't hear about MDA
1	Underage		1	Nobody came		1	Nobody came
1	Nobody came		1	Nobody came		1	Didn't hear about MDA
1	Nobody came		1	Nobody came		1	Didn't hear about MDA
1	Nobody came		1	Nobody came		1	Didn't hear about MDA
1	Nobody came		1	Nobody came		1	Didn't hear about MDA
1	Nobody came		1	Parent disallowed		1	Nobody came
1	Nobody came		1	Nobody came		1	Nobody came
1	Nobody came		1	Nobody came		1	Nobody came
1	Nobody came		1	Nobody came		1	Nobody came
1	Nobody came		1	Nobody came		1	Nobody came
1	Nobody came		1	Nobody came		1	Nobody came
1	Nobody came		1	Absent		1	Nobody came
1	Nobody came		1	Absent		1	Nobody came
1	Nobody came		1	Underage		1	Nobody came
1	Parents disallowed		1	Didn't hear about MDA		1	Didn't hear about MDA
1	Didn't hear about MDA		1	Nobody came		1	Nobody came
1	Nobody came		1	Didn't hear about MDA		1	Nobody came
1	Nobody came		1	Nobody came		1	Nobody came
1	Absent		1	Rejected		1	Nobody came
1	Nobody came		1	Didn't hear about MDA		1	Nobody came
1	Nobody came		1	Didn't hear about MDA		1	Didn't hear about MDA
1	Nobody came		1	Didn't hear about MDA		1	Nobody came
1	Nobody came		1	Didn't hear about MDA		1	Nobody came
1	Nobody came		1	Nobody came		1	Nobody came
1	Nobody came		1	Nobody came		1	Nobody came
1	Nobody came		1	Nobody came		1	Nobody came
1	Nobody came		1	Nobody came		1	Nobody came
1	Nobody came		1	Nobody came		1	Nobody came
1	Nobody came		1	Nobody came		1	Nobody came
1	Nobody came		1	Nobody came		1	Nobody came
1	Nobody came		1	Nobody came		1	Nobody came
1	Nobody came		1	Nobody came		1	Nobody came
1	Nobody came		1	Didn't hear about MDA		1	Nobody came
1	Nobody came		1	Didn't hear about MDA		1	Underage
1	Nobody came		1	Didn't hear about MDA		1	Nobody came
1	Nobody came		1	Didn't hear about MDA		1	Nobody came
1	Nobody came		1	Nobody came		1	Nobody came
1	Nobody came		1	Nobody came		1	Nobody came
1	Nobody came		1	Nobody came		1	Nobody came
1	Nobody came		1	Nobody came		1	Nobody came
1	Nobody came		1	Nobody came		1	Nobody came
1	Nobody came		1	Nobody came		1	Nobody came
1	Nobody came		1	Nobody came		1	Nobody came
1	Nobody came		1	Nobody came		1	Nobody came
1	Nobody came		1	Nobody came		1	Nobody came
1	Nobody came		1	Nobody came		1	Drug ran out
1	Underage		1	Nobody came		1	Underage
1	Nobody came		1	Nobody came		1	Nobody came
1	Nobody came		1	Nobody came		1	Nobody came
1	Nobody came		1	Nobody came		1	Nobody came
1	Nobody came		1	Nobody came		1	Nobody came
1	Nobody came		1	Underage		1	Not a resident
1	Nobody came		1	Didn't hear about MDA		1	Not a resident
1	Nobody came		1	Nobody came		1	Nobody came
1	Didn't hear about MDA		1	Nobody came		1	Absent
1	Nobody came		1	Nobody came		1	Nobody came
1	Didn't hear about MDA		1	Nobody came		1	Didn't hear about MDA
1	Didn't hear about MDA		1	Nobody came		1	Didn't hear about MDA
1	Didn't hear about MDA		1	Nobody came		1	Nobody came
1	Didn't hear about MDA		1	Nobody came		1	Nobody came
1	Didn't hear about MDA		1	Nobody came		1	Nobody came
1	Didn't hear about MDA		1	Nobody came		1	It wasn't the drug that was distributed
1	Didn't hear about MDA		1	Nobody came		1	Rejected
1	Didn't hear about MDA		1	Nobody came		1	Nobody came
1	Didn't hear about MDA		1	Nobody came		1	Nobody came
1	Nobody came		1	Absent		1	Absent
1	Nobody came		1	Nobody came		1	Absent
1	Sick		1	Nobody came		1	Nobody came
1	Fear of side effects		1	Nobody came		1	Nobody came
1	Didn't hear about MDA		1	Nobody came		1	Nobody came
1	Nobody came		1	Nobody came		1	Didn't hear about MDA
1	Didn't hear about MDA		1	Nobody came		1	Didn't hear about MDA
1	Nobody came		1	Nobody came		1	Didn't hear about MDA
1	Nobody came		1	Nobody came		1	Didn't hear about MDA
1	Nobody came		1	Nobody came		1	Rejected
1	Nobody came		1	Nobody came		1	Rejected
1	Nobody came		1	Not a resident		1	Didn't hear about MDA
1	Nobody came		1	Not a resident		1	Didn't hear about MDA
1	Nobody came		1	Nobody came		1	Didn't hear about MDA
1	Nobody came		1	Nobody came		1	Didn't hear about MDA
1	Nobody came		1	Nobody came		1	Didn't hear about MDA
1	Nobody came		1	Nobody came		1	Didn't hear about MDA
1	Nobody came		1	Nobody came		1	Didn't hear about MDA
1	Nobody came		1	Nobody came		1	Didn't hear about MDA
1	Nobody came		1	Nobody came		1	Nobody came
1	Nobody came		1	Nobody came		1	Nobody came
1	Nobody came		1	Nobody came		1	Nobody came
1	Nobody came		1	Nobody came		1	Nobody came
1	Absent		1	Nobody came		1	Underage
1	Nobody came		1	Nobody came		1	Nobody came
1	Nobody came		1	Nobody came		1	Nobody came
1	Prefer herbs		1	Nobody came		1	Nobody came
1	Nobody came		1	Nobody came		1	Nobody came
1	Nobody came		1	Absent		1	Didn't hear about MDA
1	Nobody came		1	Nobody came		1	Didn't hear about MDA
1	Nobody came		1	Nobody came		1	Didn't hear about MDA
1	Nobody came		1	I don’t know		1	Didn't hear about MDA
1	Nobody came		1	I don’t know		1	Didn't hear about MDA
1	Nobody came		1	Nobody came		1	Didn't hear about MDA
1	Didn't hear about MDA		1	Nobody came		1	Nobody came
1	Didn't hear about MDA		1	Nobody came		1	Nobody came
1	Nobody came		1	Nobody came		1	Nobody came
1	Didn't hear about MDA		1	Didn't hear about MDA		1	Nobody came
1	Didn't hear about MDA		1	Didn't hear about MDA		1	Nobody came
1	Didn't hear about MDA		1	Rejected		1	Nobody came
1	Didn't hear about MDA		1	Didn't hear about MDA		1	Nobody came
1	Didn't hear about MDA		1	Didn't hear about MDA		1	Nobody came
1	Nobody came		1	Didn't hear about MDA		1	Nobody came
1	Nobody came		1	Didn't hear about MDA		1	Nobody came
1	Nobody came		1	Didn't hear about MDA		1	Nobody came
1	Nobody came		1	Didn't hear about MDA		1	Nobody came
1	Nobody came		1	Didn't hear about MDA		1	Nobody came
1	Can't remember		1	Didn't hear about MDA		1	Nobody came
1	Nobody came		1	Didn't hear about MDA		1	Nobody came
1	Absent		1	Nobody came		1	Nobody came
1	Drug ran out		1	Didn't hear about MDA		1	Nobody came
1	Nobody came		1	Didn't hear about MDA		1	Nobody came
1	Nobody came		1	Didn't hear about MDA		1	Nobody came
1	Nobody came		1	Didn't hear about MDA		1	Nobody came
1	Nobody came		1	Nobody came		1	Nobody came
1	Nobody came		1	Nobody came		1	Nobody came
1	Nobody came		1	Nobody came		1	Nobody came
1	Nobody came		1	Nobody came		1	Nobody came
1	Fear of side effects		1	Nobody came		1	Nobody came
1	Nobody came		1	Nobody came		1	Nobody came
1	Nobody came		1	Nobody came		1	Nobody came
1	Nobody came		1	Nobody came		1	Nobody came
1	Nobody came		1	Nobody came		1	Didn't hear about MDA
1	Nobody came		1	Nobody came		1	Didn't hear about MDA
1	Nobody came		1	Didn't hear about MDA		1	Didn't hear about MDA
1	Nobody came		1	Nobody came		1	Nobody came
1	Nobody came		1	Didn't hear about MDA		1	Nobody came
1	Nobody came		1	Nobody came		1	Didn't hear about MDA
1	Nobody came		1	Didn't hear about MDA		1	Nobody came
1	Parents disallowed		1	Didn't hear about MDA		1	Nobody came
1	Nobody came		1	Didn't hear about MDA		1	Nobody came
1	Nobody came		1	Didn't hear about MDA		1	Underage
1	Nobody came		1	Didn't hear about MDA		1	Nobody came
1	Nobody came		1	Didn't hear about MDA		1	Nobody came
1	Nobody came		1	Nobody came		1	Nobody came
1	Nobody came		1	Nobody came		1	Nobody came
1	Nobody came		1	Nobody came		1	Nobody came
1	Nobody came		1	Nobody came		1	Nobody came
1	Nobody came		1	Nobody came		1	Nobody came
1	Nobody came		1	Nobody came		1	Nobody came
1	Nobody came		1	Nobody came		1	Nobody came
1	Nobody came		1	Nobody came		1	Nobody came
1	Nobody came		1	Nobody came		1	Nobody came
1	Nobody came		1	Nobody came		1	Nobody came
1	Nobody came		1	Nobody came		1	Nobody came
1	Nobody came		1	Nobody came		1	Nobody came
1	Nobody came		1	Nobody came		1	Underage
1	Didn't hear about MDA		1	Nobody came		1	Nobody came
1	Underage		1	Nobody came		1	Nobody came
1	Didn't hear about MDA		1	Nobody came		1	Nobody came
1	Didn't hear about MDA		1	Nobody came		1	Nobody came
1	Didn't hear about MDA		1	Nobody came		1	Nobody came
1	Drug ran out		1	Nobody came		1	Nobody came
1	Nobody came		1	Nobody came		1	Nobody came
1	Nobody came		1	Nobody came		1	Nobody came
1	Drug ran out		1	Nobody came		1	Nobody came
1	Didn't hear about MDA		1	Didn't hear about MDA		1	Nobody came
1	Nobody came		1	Nobody came		1	Nobody came
1	Didn't hear about MDA		1	Didn't hear about MDA		1	Nobody came
1	Didn't hear about MDA		1	Didn't hear about MDA		1	Nobody came
1	Didn't hear about MDA		1	Nobody came		1	Nobody came
1	Absent		1	Nobody came		1	Nobody came
1	Absent		1	Didn't hear about MDA		1	Nobody came
1	Nobody came		1	Nobody came		1	Nobody came
1	Nobody came		1	Underage		1	Didn't hear about MDA
1	Underage		1	Nobody came		1	Nobody came
1	Nobody came		1	Nobody came		1	Nobody came
1	Didn't hear about MDA		1	Nobody came		1	Nobody came
1	Didn't hear about MDA		1	Nobody came		1	Nobody came
1	Didn't hear about MDA		1	Underage		1	Nobody came
1	Rejected		1	Nobody came		1	Nobody came
1	Nobody came		1	Nobody came		1	Nobody came
1	Nobody came		1	Didn't hear about MDA		1	Nobody came
1	Nobody came		1	Nobody came		1	Nobody came
1	Nobody came		1	Underage		1	Nobody came
1	Nobody came		1	Nobody came		1	Nobody came
1	Absent		1	Nobody came		1	Nobody came
1	Didn't hear about MDA		1	Underage		1	Nobody came
1	Didn't hear about MDA		1	Nobody came		1	Nobody came
1	Absent		1	Nobody came		1	Nobody came
1	Didn't hear about MDA		1	Nobody came		1	Nobody came
1	Underage		1	Nobody came		1	Nobody came
1	Underage		1	Nobody came		1	Nobody came
1	Didn't hear about MDA		1	Nobody came		1	Nobody came
1	Didn't hear about MDA		1	Nobody came		1	Nobody came
1	Didn't hear about MDA		1	Underage		1	Nobody came
1	Didn't hear about MDA		1	Nobody came		1	Nobody came
1	Didn't hear about MDA		1	Underage		1	Nobody came
1	Didn't hear about MDA		1	Nobody came		1	Nobody came
1	Nobody came		1	Nobody came		1	Nobody came
1	Underage		1	Nobody came		1	Nobody came
1	Nobody came		1	Nobody came		1	Nobody came
1	Nobody came		1	Nobody came		1	Nobody came
1	Nobody came		1	Nobody came		1	Nobody came
1	Nobody came		1	Nobody came		1	Nobody came
1	Nobody came		1	Nobody came		1	Nobody came
1	Nobody came		1	Nobody came		1	Nobody came
1	Nobody came		1	Nobody came		1	Nobody came
1	Nobody came		1	Nobody came		1	Nobody came
1	Nobody came		1	Didn't hear about MDA		1	Nobody came
1	Nobody came		1	Nobody came		1	Nobody came
			1	Nobody came		1	Nobody came
			1	Nobody came		1	Nobody came
			1	Nobody came		1	Rejected
			1	Nobody came		1	Nobody came
			1	Nobody came		1	Nobody came
			1	Nobody came		1	Nobody came
			1	Nobody came		1	Nobody came
			1	Nobody came		1	Nobody came
			1	Nobody came		1	Nobody came
			1	Nobody came		1	Nobody came
			1	Nobody came		1	Nobody came
			1	Nobody came		1	Nobody came
			1	Nobody came		1	Nobody came
			1	Nobody came		1	Nobody came
			1	Nobody came		1	Nobody came
			1	Nobody came		1	Nobody came
			1	Nobody came		1	Nobody came
			1	Nobody came		1	Nobody came
			1	Nobody came		1	Nobody came
			1	Nobody came		1	Nobody came
			1	Nobody came		1	Nobody came
			1	Nobody came		1	Nobody came
			1	Nobody came		1	Nobody came
			1	Nobody came		1	Nobody came
			1	Nobody came		1	Nobody came
			1	Nobody came		1	Nobody came
			1	Nobody came		1	Nobody came
			1	Nobody came		1	Nobody came
			1	Nobody came		1	Nobody came
			1	Nobody came		1	Nobody came
			1	Nobody came		1	Nobody came
			1	Nobody came		1	Nobody came
			1	Nobody came		1	Nobody came
			1	Nobody came		1	Nobody came
			1	Nobody came		1	Nobody came
			1	Nobody came		1	Nobody came
			1	Nobody came		1	Didn't hear about MDA
			1	Nobody came		1	Nobody came
			1	Nobody came		1	Nobody came
			1	Nobody came		1	Nobody came
			1	Nobody came		1	Nobody came
			1	Nobody came		1	Didn't hear about MDA
			1	Nobody came		1	Didn't hear about MDA
			1	Nobody came		1	Didn't hear about MDA
			1	Nobody came		1	Didn't hear about MDA
			1	Nobody came		1	Didn't hear about MDA
			1	Nobody came		1	Didn't hear about MDA
			1	Nobody came		1	Didn't hear about MDA
			1	Nobody came		1	Didn't hear about MDA
			1	Nobody came		1	Didn't hear about MDA
			1	Nobody came		1	Didn't hear about MDA
			1	Nobody came		1	Didn't hear about MDA
			1	Nobody came		1	Didn't hear about MDA
			1	Nobody came		1	Other
			1	Nobody came		1	Didn't hear about MDA
			1	Nobody came		1	Nobody came
			1	Underage		1	Nobody came
			1	Underage		1	Nobody came
			1	Nobody came		1	Didn't hear about MDA
			1	Nobody came		1	Nobody came
			1	Nobody came		1	Nobody came
			1	Nobody came		1	Nobody came
			1	Nobody came		1	Nobody came
			1	Nobody came		1	Nobody came
			1	Nobody came		1	Nobody came
			1	Nobody came		1	Nobody came
			1	Nobody came		1	Nobody came
			1	Didn't hear about MDA		1	Nobody came
			1	Nobody came		1	Nobody came
			1	Didn't hear about MDA		1	Nobody came
			1	Didn't hear about MDA		1	Nobody came
			1	Didn't hear about MDA		1	Nobody came
			1	Didn't hear about MDA		1	Nobody came
			1	Didn't hear about MDA		1	Nobody came
			1	Didn't hear about MDA		1	Nobody came
			1	Didn't hear about MDA		1	Nobody came
			1	Didn't hear about MDA		1	Nobody came
			1	Didn't hear about MDA		1	Nobody came
			1	Didn't hear about MDA		1	Nobody came
			1	Didn't hear about MDA		1	Nobody came
			1	Didn't hear about MDA		1	Nobody came
			1	Didn't hear about MDA		1	Nobody came
			1	Didn't hear about MDA		1	Nobody came
			1	Nobody came		1	Nobody came
			1	Didn't hear about MDA		1	Nobody came
			1	Nobody came		1	Nobody came
			1	Nobody came		1	Nobody came
			1	Nobody came		1	Nobody came
			1	Didn't hear about MDA		1	Nobody came
			1	Nobody came		1	Nobody came
			1	Nobody came		1	Nobody came
			1	Nobody came		1	Nobody came
			1	Nobody came		1	Nobody came
			1	Nobody came		1	Nobody came
			1	Nobody came		1	Absent
			1	Nobody came		1	Nobody came
			1	Nobody came		1	Nobody came
			1	Nobody came		1	Nobody came
			1	Nobody came		1	Nobody came
			1	Nobody came		1	Nobody came
			1	Nobody came		1	Nobody came
			1	Nobody came		1	Nobody came
			1	Nobody came		1	Nobody came
			1	Nobody came		1	Nobody came
			1	Nobody came		1	Nobody came
			1	Nobody came		1	Nobody came
			1	Nobody came		1	Nobody came
			1	Nobody came		1	Nobody came
			1	Nobody came		1	Nobody came
			1	Nobody came		1	Nobody came
			1	Nobody came		1	Nobody came
			1	Nobody came		1	Nobody came
			1	Nobody came		1	Nobody came
			1	Nobody came		1	Didn't hear about MDA
			1	Nobody came		1	Didn't hear about MDA
			1	Nobody came		1	Didn't hear about MDA
			1	Nobody came		1	Didn't hear about MDA
			1	Nobody came		1	Didn't hear about MDA
			1	Nobody came		1	Didn't hear about MDA
			1	Nobody came		1	Didn't hear about MDA
			1	Nobody came		1	Nobody came
			1	Nobody came		1	Nobody came
			1	Nobody came		1	Nobody came
			1	Nobody came		1	Nobody came
			1	Nobody came		1	Nobody came
			1	Nobody came		1	Nobody came
			1	Nobody came		1	Can't remember
			1	Nobody came		1	Nobody came
			1	Nobody came		1	Absent
			1	Nobody came		1	Drug ran out
			1	Nobody came		1	Nobody came
			1	Absent		1	Nobody came
			1	Nobody came		1	Nobody came
			1	Nobody came		1	Nobody came
			1	Nobody came		1	Nobody came
			1	Nobody came		1	Nobody came
			1	Nobody came		1	Nobody came
			1	Nobody came		1	Nobody came
			1	Nobody came		1	Nobody came
			1	Nobody came		1	Nobody came
			1	Nobody came		1	Nobody came
			1	Nobody came		1	Nobody came
			1	Nobody came		1	Nobody came
			1	Nobody came		1	Nobody came
			1	Nobody came		1	Nobody came
			1	Nobody came		1	Nobody came
			1	Nobody came		1	Nobody came
			1	Nobody came		1	Nobody came
			1	Nobody came		1	Nobody came
			1	Didn't hear about MDA		1	Nobody came
			1	Didn't hear about MDA		1	Nobody came
			1	Didn't hear about MDA		1	Nobody came
			1	Nobody came		1	Nobody came
			1	Nobody came		1	Nobody came
			1	Nobody came		1	Nobody came
			1	Nobody came		1	Nobody came
			1	Didn't hear about MDA		1	Rejected by school
			1	Didn't hear about MDA		1	Nobody came
			1	Didn't hear about MDA		1	Nobody came
			1	Didn't hear about MDA		1	Nobody came
			1	Didn't hear about MDA		1	Nobody came
			1	Didn't hear about MDA		1	Nobody came
			1	Didn't hear about MDA		1	Nobody came
			1	Didn't hear about MDA		1	Nobody came
			1	Didn't hear about MDA		1	Nobody came
			1	Didn't hear about MDA		1	Nobody came
			1	Didn't hear about MDA		1	Nobody came
			1	Didn't hear about MDA		1	Nobody came
			1	Didn't hear about MDA		1	Rejected
			1	Didn't hear about MDA		1	Nobody came
			1	Nobody came		1	Nobody came
			1	Nobody came		1	Nobody came
			1	Nobody came		1	Nobody came
			1	Nobody came		1	Nobody came
			1	Underage		1	Nobody came
			1	Nobody came		1	Nobody came
			1	Can't remember		1	Nobody came
			1	Nobody came		1	Nobody came
			1	Absent		1	Nobody came
			1	Drug ran out		1	Nobody came
			1	Nobody came		1	Nobody came
			1	Underage		1	Nobody came
			1	Nobody came		1	Underage
			1	Nobody came		1	Didn't hear about MDA
			1	Nobody came		1	Didn't hear about MDA
			1	Nobody came		1	Didn't hear about MDA
			1	Underage		1	Didn't hear about MDA
			1	Absent		1	Nobody came
			1	Nobody came		1	Nobody came
			1	Nobody came		1	Didn't hear about MDA
			1	Nobody came		1	Nobody came
			1	Nobody came		1	Nobody came
			1	Nobody came		1	Nobody came
			1	Nobody came		1	Nobody came
			1	Nobody came		1	Nobody came
			1	Nobody came		1	Didn't hear about MDA
			1	Nobody came		1	Nobody came
			1	Nobody came		1	Nobody came
			1	Nobody came		1	Nobody came
			1	Nobody came		1	Nobody came
			1	Nobody came		1	Nobody came
			1	Nobody came		1	Nobody came
			1	Nobody came		1	Nobody came
			1	Nobody came		1	Nobody came
			1	Nobody came		1	Nobody came
			1	Nobody came		1	Nobody came
			1	Nobody came		1	Nobody came
			1	Nobody came		1	Didn't hear about MDA
			1	Nobody came		1	Didn't hear about MDA
			1	Nobody came		1	Didn't hear about MDA
			1	Nobody came		1	Didn't hear about MDA
			1	Nobody came		1	Didn't hear about MDA
			1	Nobody came		1	Didn't hear about MDA
			1	Nobody came		1	Absent
			1	Nobody came		1	Absent
			1	Nobody came		1	Absent
			1	Nobody came		1	Nobody came
			1	Nobody came		1	Nobody came
			1	Nobody came		1	Not a resident
			1	Nobody came		1	Nobody came
			1	Nobody came		1	Underage
			1	Nobody came		1	Nobody came
			1	Nobody came		1	Underage
			1	Nobody came		1	Didn't hear about MDA
			1	Nobody came		1	Didn't hear about MDA
			1	Nobody came		1	Nobody came
			1	Nobody came		1	Nobody came
			1	Nobody came		1	Nobody came
			1	Nobody came		1	Rejected
			1	Nobody came		1	Rejected
			1	Nobody came		1	Nobody came
			1	Nobody came		1	Nobody came
			1	Nobody came		1	Nobody came
			1	Nobody came		1	Nobody came
			1	Nobody came		1	Nobody came
			1	Nobody came		1	Nobody came
			1	Nobody came		1	Absent
			1	Nobody came		1	Nobody came
			1	Nobody came		1	Didn't hear about MDA
			1	Nobody came		1	Didn't hear about MDA
			1	Nobody came		1	Didn't hear about MDA
			1	Nobody came		1	Absent
			1	Didn't hear about MDA		1	Didn't hear about MDA
			1	Didn't hear about MDA		1	Didn't hear about MDA
			1	Nobody came		1	Didn't hear about MDA
			1	Nobody came		1	Absent
			1	Didn't hear about MDA		1	Absent
			1	Didn't hear about MDA		1	Absent
			1	Didn't hear about MDA		1	Underage
			1	Nobody came		1	Absent
			1	Nobody came		1	Absent
			1	Nobody came		1	Didn't hear about MDA
			1	Didn't hear about MDA		1	Didn't hear about MDA
			1	Nobody came		1	Didn't hear about MDA
			1	Nobody came		1	Didn't hear about MDA
			1	Nobody came		1	Didn't hear about MDA
			1	Nobody came		1	Didn't hear about MDA
			1	Underage		1	Parent disallowed
			1	Didn't hear about MDA		1	Didn't hear about MDA
			1	Drug ran out		1	Nobody came
			1	Didn't hear about MDA		1	Nobody came
			1	Nobody came		1	Nobody came
			1	Nobody came		1	Nobody came
			1	Nobody came		1	Nobody came
			1	Nobody came		1	Nobody came
			1	Nobody came		1	Nobody came
			1	Nobody came		1	Nobody came
			1	Nobody came		1	Nobody came
			1	Nobody came		1	Nobody came
			1	Didn't hear about MDA		1	Nobody came
			1	Didn't hear about MDA		1	Nobody came
			1	Didn't hear about MDA		1	Nobody came
			1	Didn't hear about MDA		1	Nobody came
			1	Nobody came		1	Nobody came
			1	Didn't hear about MDA		1	Nobody came
			1	Didn't hear about MDA		1	Nobody came
			1	Nobody came		1	Nobody came
			1	Nobody came		1	Nobody came
			1	Nobody came		1	Nobody came
			1	Nobody came		1	Nobody came
			1	Nobody came		1	Nobody came
			1	Nobody came
			1	Nobody came
			1	Absent
			1	Absent
			1	Underage
			1	Underage
			1	Nobody came
			1	Underage
			1	Nobody came
			1	Nobody came
			1	Nobody came
			1	Didn't hear about MDA
			1	Didn't hear about MDA
			1	Didn't hear about MDA
			1	Didn't hear about MDA
			1	Nobody came
			1	Nobody came
			1	Nobody came
			1	Nobody came
			1	Nobody came
			1	Nobody came
			1	Nobody came
			1	Nobody came
			1	Rejected
			1	Nobody came
			1	Nobody came
			1	Nobody came
			1	Nobody came
			1	Absent
			1	Didn't hear about MDA
			1	Didn't hear about MDA
			1	Didn't hear about MDA
			1	Absent
			1	Didn't hear about MDA
			1	Didn't hear about MDA
			1	Underage
			1	Absent
			1	Underage
			1	Absent
			1	Absent
			1	Didn't hear about MDA
			1	Didn't hear about MDA
			1	Didn't hear about MDA
			1	Didn't hear about MDA
			1	Didn't hear about MDA
			1	Didn't hear about MDA
			1	Didn't hear about MDA
			1	Didn't hear about MDA
			1	Didn't hear about MDA
			1	Didn't hear about MDA
			1	Didn't hear about MDA
			1	Didn't hear about MDA
			1	Didn't hear about MDA
			1	Nobody came
			1	Nobody came
			1	Nobody came
			1	Nobody came
			1	Nobody came
			1	Nobody came
			1	Nobody came
			1	Nobody came
			1	Nobody came
			1	Nobody came
			1	Nobody came
			1	Nobody came
			1	Nobody came
			1	Nobody came
			1	Nobody came
			1	Nobody came
			1	Nobody came
			1	Nobody came
			1	Nobody came
			1	Nobody came
			1	Nobody came
			1	Nobody came
			1	Nobody came
			1	Nobody came
			1	Nobody came
			1	Nobody came
			1	Nobody came
			1	Nobody came
			1	Nobody came
